# Supplementary material for: Species‐specific effects of production practices on genetic diversity in plant reintroduction programs
Source: Evol Appl. 2023 Nov 20;16(12):1956–68. doi: 10.1111/eva.13614 (PMC10739063; doi:10.1111/eva.13614)
Supplement: Supplementary file 1 — Data S1. [file EVA-16-1956-s001.zip]

Archive with 2 entries (2 files):
- Supplementary Tables 5 and 6.xlsx
- Supplementary_Information.docx
