# Supplementary material for: Species‐specific effects of production practices on genetic diversity in plant reintroduction programs
Source: Evol Appl. 2023 Nov 20;16(12):1956–68. doi: 10.1111/eva.13614 (PMC10739063; doi:10.1111/eva.13614)
Supplement: Supplementary file 1 — Data S1. [file EVA-16-1956-s001.zip › Supplementary Tables 5 and 6.xlsx]

## Sheet: MetaData_TableS5
Column_Name	Description
Species	Species code; PED = Viola peditifida, SAG = Viola sagitatta, LAN = Viola lanceolata
Query id	Locus ID in fasta file
Bio SNP?	Yes/no for if a locus is considered a bio SNP
Shared bio SNP?	Yes/no for if a locus is a shared bio SNP
Subject IDs	Description of the aligned sequence
Query acc.ver	Accession in aligment
% Identity	Describes how similar the query is to the aligned sequences
Alignment length	Length of alignment
Mismatches	Number of mismatches between query and mismatch
E-value	Measure of likeliness that sequence similarity is not by random chance
Bit Score	Measures sequence similarity independent of query sequence length and database size and is normalized based on the rawpairwise alignment score

## Sheet: TableS5
Species	Query id	Functional SNP?	Shared functional SNP?	Subject IDs	Query acc.ver	% Identity	Alignment length	Mismatches	E-value	Bit Score
LAN	CLocus_1060	yes	yes	Viola pedatifida voucher Kellar_1425 ATP synthase CF1 beta subunit gene, complete cds; chloroplast	KT456688.1	100	74	0	7.06e-31	137
LAN	CLocus_1061	yes	yes	PREDICTED: Hevea brasiliensis ABC transporter G family member 10-like (LOC110649149), mRNA	XM_021803584.1	79.817	109	18	8.63e-13	76.8
LAN	CLocus_1064	yes	yes	PREDICTED: Hevea brasiliensis 3-ketoacyl-CoA synthase 7 (LOC110641761), mRNA	XM_021793596.1	80.226	177	33	4.13e-29	132
LAN	CLocus_106929	yes	no	PREDICTED: Populus alba 5S ribosomal RNA (LOC118036177), rRNA	XR_004685331.1	97.26	73	2	3.04e-27	124
LAN	CLocus_10818	yes	yes	PREDICTED: Ricinus communis formin-like protein 20 (LOC8263389), transcript variant X2, mRNA	XM_025156556.1	84.211	114	18	2.82e-23	111
LAN	CLocus_10955	yes	no	PREDICTED: Populus alba vignain-like (LOC118054127), mRNA	XM_035065577.1	90.099	101	10	3.68e-29	132
LAN	CLocus_110350	no	no	Viola raddeana chloroplast, complete genome	NC_041584.1	100	153	0	7.22e-75	283
LAN	CLocus_1130	yes	yes	PREDICTED: Hevea brasiliensis thioredoxin reductase NTRB-like (LOC110672863), mRNA	XM_021835767.1	84.81	158	23	5.89e-37	158
LAN	CLocus_11392	yes	yes	Viola pedatifida voucher Kellar_1425 photosystem II 44 kDa protein gene, complete cds; chloroplast	KT457673.1	95.833	48	1	1.57e-12	76.8
LAN	CLocus_114579	no	no	Viola raddeana chloroplast, complete genome	NC_041584.1	98.621	145	2	4.03e-67	257
LAN	CLocus_11588	yes	yes	Viola pedatifida voucher Kellar_1425 photosystem II 44 kDa protein gene, complete cds; chloroplast	KT457673.1	97.778	45	1	6.31e-13	78.7
LAN	CLocus_117408	no	no	PREDICTED: Hevea brasiliensis uncharacterized LOC110648613 (LOC110648613), ncRNA	XR_002493606.1	100	32	0	7.76e-08	60.2
LAN	CLocus_11797	yes	yes	PREDICTED: Hevea brasiliensis mitochondrial zinc maintenance protein 1, mitochondrial-like (LOC110635855), mRNA	XM_021785341.1	93.478	46	3	2.94e-10	69.4
LAN	CLocus_11827	yes	no	PREDICTED: Ricinus communis prolycopene isomerase, chloroplastic (LOC8263265), transcript variant X2, mRNA	XM_025158652.1	89.583	96	10	2.38e-26	122
LAN	CLocus_11831	yes	no	PREDICTED: Populus alba E3 ubiquitin-protein ligase UPL1 (LOC118056877), transcript variant X3, mRNA	XM_035069290.1	88.095	168	20	8.3e-50	200
LAN	CLocus_12044	yes	no	PREDICTED: Manihot esculenta protein OCTOPUS (LOC110621772), mRNA	XM_021766068.2	86.4	125	14	6.19e-30	134
LAN	CLocus_12047	yes	no	PREDICTED: Jatropha curcas ATP sulfurylase 2 (LOC105635362), mRNA	XM_012218433.3	84.722	144	22	3.25e-33	145
LAN	CLocus_12215	yes	yes	Viola pedatifida voucher Kellar_1425 photosystem II 47 kDa protein gene, complete cds; chloroplast	KT457643.1	100	30	0	2.03e-06	56.5
LAN	CLocus_12492	yes	yes	Viola moupinensis internal transcribed spacer 1, partial sequence; 5.8S ribosomal RNA gene, complete sequence; and internal transcribed spacer 2, partial sequence	FJ002900.1	95.082	61	3	1.46e-18	97.1
LAN	CLocus_12510	yes	no	PREDICTED: Hevea brasiliensis L-ascorbate oxidase homolog (LOC110632265), mRNA	XM_021780421.1	86.42	81	10	5.51e-16	87.9
LAN	CLocus_12906	yes	no	PREDICTED: Populus alba transmembrane 9 superfamily member 3-like (LOC118037138), mRNA	XM_035043033.1	83.186	113	17	1.97e-20	102
LAN	CLocus_13022	no	no	PREDICTED: Manihot esculenta uncharacterized LOC110611280 (LOC110611280), transcript variant X3, mRNA	XM_021751499.2	82.54	126	22	2.82e-23	111
LAN	CLocus_13037	yes	yes	PREDICTED: Populus alba 18S ribosomal RNA (LOC118049491), rRNA	XR_004687690.1	100	45	0	1.15e-14	84.2
LAN	CLocus_13075	yes	yes	Viola pedatifida voucher Kellar_1425 RNA polymerase beta subunit gene, complete cds; chloroplast	KT458362.1	100	43	0	1.75e-13	80.5
LAN	CLocus_13271	yes	yes	Populus trichocarpa photosystem II D2-reaction-center protein (psbD) and photosystem II CP43-chlorophyll (psbC) genes, partial cds; chloroplast	KX454945.1	100	41	0	1.82e-12	76.8
LAN	CLocus_13381	yes	yes	Viola sp. Davis 13-03 NADH dehydrogenase subunit 1 (nad1) gene, exons 2, 3 and partial cds; mitochondrial	FJ670447.1	93.75	48	3	5.48e-11	73.1
LAN	CLocus_13573	yes	yes	Viola bicolor voucher Kellar_1426 18S ribosomal RNA gene, partial sequence	KT459215.1	100	32	0	1.39e-07	60.2
LAN	CLocus_13636	yes	yes	PREDICTED: Hevea brasiliensis glutamate--glyoxylate aminotransferase 2 (LOC110640694), transcript variant X2, mRNA	XM_021792121.1	88.636	88	10	5.43e-22	108
LAN	CLocus_13952	yes	no	PREDICTED: Populus alba TOM1-like protein 3 (LOC118062665), mRNA	XM_035076528.1	77.576	165	33	1.16e-18	97.1
LAN	CLocus_14070	yes	yes	Viola moupinensis internal transcribed spacer 1, partial sequence; 5.8S ribosomal RNA gene, complete sequence; and internal transcribed spacer 2, partial sequence	FJ002900.1	96.923	65	1	5.87e-22	108
LAN	CLocus_14254	no	no	Viola websteri chloroplast, complete genome	NC_041585.1	100	36	0	9.09e-10	67.6
LAN	CLocus_1438	yes	yes	Viola moupinensis internal transcribed spacer 1, partial sequence; 5.8S ribosomal RNA gene, complete sequence; and internal transcribed spacer 2, partial sequence	FJ002900.1	96.721	61	2	2.44e-20	102
LAN	CLocus_14582	no	no	PREDICTED: Populus alba uncharacterized LOC118040636 (LOC118040636), transcript variant X3, mRNA	XM_035047613.1	90.09	111	11	4.44e-33	145
LAN	CLocus_14747	yes	yes	PREDICTED: Hevea brasiliensis phospholipid-transporting ATPase 1-like (LOC110671211), transcript variant X3, mRNA	XM_021833617.1	92.697	178	13	5.16e-67	257
LAN	CLocus_15067	yes	yes	PREDICTED: Hevea brasiliensis RING-H2 finger protein ATL47-like (LOC110632060), transcript variant X2, mRNA	XM_021780165.1	87.023	131	17	2.23e-34	148
LAN	CLocus_154	yes	yes	Viola moupinensis internal transcribed spacer 1, partial sequence; 5.8S ribosomal RNA gene, complete sequence; and internal transcribed spacer 2, partial sequence	NC_041585.1	100	32	0	2.18e-07	60.2
LAN	CLocus_15428	yes	yes	Viola moupinensis internal transcribed spacer 1, partial sequence; 5.8S ribosomal RNA gene, complete sequence; and internal transcribed spacer 2, partial sequence	FJ002900.1	98.214	56	1	5.15e-19	99
LAN	CLocus_15434	no	no	Viola websteri chloroplast, complete genome	NC_041585.1	100	36	0	1.33e-09	67.6
LAN	CLocus_15442	no	no	Linum usitatissimum chromosome Lu6	CP027630.1	86.275	204	25	2.9e-55	219
LAN	CLocus_1549	yes	yes	PREDICTED: Ricinus communis E3 ubiquitin-protein ligase SINAT2 (LOC8260973), transcript variant X3, mRNA	XM_015728473.2	91.892	111	9	1.44e-36	156
LAN	CLocus_15629	yes	yes	Viola pedatifida voucher Kellar_1425 photosystem I P700 chlorophyll a apoprotein A2 gene, complete cds; chloroplast	KT457493.1	96	75	3	2.52e-26	122
LAN	CLocus_15756	yes	no	PREDICTED: Ricinus communis heat shock 70 kDa protein 17 (LOC8270539), mRNA	XM_002520552.3	86.792	106	14	2.34e-25	119
LAN	CLocus_15867	no	no	Linum usitatissimum chromosome Lu2	CP027626.1	80	100	20	7.61e-12	75
LAN	CLocus_15926	yes	yes	Viola pedatifida voucher Kellar_1425 photosystem II 44 kDa protein gene, complete cds; chloroplast	KT457673.1	97.222	36	1	3.91e-08	62.1
LAN	CLocus_16285	yes	yes	Viola bicolor voucher Kellar_1426 26S ribosomal RNA gene, partial sequence	KT459257.1	100	29	0	7.65e-06	54.7
LAN	CLocus_1629	yes	no	PREDICTED: Hevea brasiliensis probable pectinesterase/pectinesterase inhibitor 21 (LOC110639324), mRNA	XM_021790221.1	86.139	101	14	1.03e-22	110
LAN	CLocus_16433	no	no	Ctenolophon englerianus chloroplast, complete genome	MN313429.1	98.039	51	1	1.65e-16	89.8
LAN	CLocus_16583	no	no	Vernicia montana clone comp161240_c0 LRR-RLK mRNA, complete cds	KT805770.1	86.869	99	11	2.35e-22	110
LAN	CLocus_16662	yes	yes	Viola bicolor voucher Kellar_1426 26S ribosomal RNA gene, partial sequence	KT459257.1	100	39	0	2.61e-11	73.1
LAN	CLocus_16776	yes	no	PREDICTED: Populus alba ABC transporter C family member 3-like (LOC118056782), mRNA	XM_035069127.1	89	100	11	6.66e-27	124
LAN	CLocus_16792	yes	no	PREDICTED: Hevea brasiliensis pectinesterase 31-like (LOC110640286), mRNA	XM_021791537.1	91.011	89	8	8.56e-26	121
LAN	CLocus_16794	yes	yes	Viola pedatifida voucher Kellar_1425 ribosomal protein S4 gene, complete cds; chloroplast	KT458700.1	100	33	0	5.21e-08	62.1
LAN	CLocus_16813	yes	no	Hevea brasiliensis glycoside hydrolase 36-4 mRNA, complete cds	MF503605.1	86.585	82	11	6.71e-17	91.6
LAN	CLocus_1687	yes	no	PREDICTED: Populus trichocarpa flavonoid 3-O-glucosyltransferase (LOC7471596), mRNA	XM_002309595.3	78.182	110	22	2.49e-10	69.4
LAN	CLocus_16893	yes	no	Viola pubescens 18S ribosomal RNA gene, partial sequence	FJ669717.1	98.077	52	1	6.42e-17	91.6
LAN	CLocus_16895	yes	yes	Populus trichocarpa photosystem II D2-reaction-center protein (psbD) and photosystem II CP43-chlorophyll (psbC) genes, partial cds; chloroplast	KX454945.1	97.059	34	1	7.89e-07	58.4
LAN	CLocus_16900	yes	no	PREDICTED: Populus alba protein transport protein Sec24-like At3g07100 (LOC118052203), transcript variant X3, mRNA	XM_035063066.1	89.583	48	3	1.89e-07	60.2
LAN	CLocus_17	yes	no	PREDICTED: Populus euphratica phosphoribosylamine--glycine ligase (LOC105128405), mRNA	XM_011030056.1	85.075	134	18	2.44e-30	135
LAN	CLocus_1700	yes	no	Viola pedatifida voucher Kellar_1425 ATP-dependent Clp protease proteolytic subunit gene, complete cds; chloroplast	KT456897.1	100	41	0	1.42e-12	76.8
LAN	CLocus_17498	yes	yes	Viola bicolor voucher Kellar_1426 26S ribosomal RNA gene, partial sequence	KT459257.1	93.478	46	3	3.03e-10	69.4
LAN	CLocus_17788	yes	yes	PREDICTED: Jatropha curcas AFG1-like ATPase (LOC105637655), transcript variant X4, misc_RNA	XR_005177571.1	92.208	77	6	1.88e-22	110
LAN	CLocus_18970	yes	no	PREDICTED: Hevea brasiliensis transmembrane 9 superfamily member 7-like (LOC110642458), mRNA	XM_021794537.1	82.648	219	28	8.31e-51	204
LAN	CLocus_19077	yes	no	PREDICTED: Manihot esculenta protein phosphatase 2C 16 (LOC110612754), transcript variant X2, mRNA	XM_021753536.2	95.349	43	2	3.15e-10	69.4
LAN	CLocus_192	yes	yes	Viola bicolor voucher Kellar_1426 26S ribosomal RNA gene, partial sequence	NC_041585.1	100	49	0	6.42e-17	91.6
LAN	CLocus_19297	yes	yes	Viola bicolor voucher Kellar_1426 26S ribosomal RNA gene, partial sequence	KT459257.1	100	29	0	7.8e-06	54.7
LAN	CLocus_19390	yes	no	PREDICTED: Manihot esculenta kinesin-like protein KIN-14G (LOC110620523), mRNA	XM_021764296.2	88.506	87	10	2.4e-21	106
LAN	CLocus_19509	yes	no	Passiflora deidamioides chloroplast, complete genome	NC_053308.1	94.667	75	4	1.53e-24	117
LAN	CLocus_19970	yes	no	Hirtella physophora NADH dehydrogenase subunit 1 (nad1) gene, exons 2, 3 and partial cds; mitochondrial	KJ415024.1	92.453	53	4	1.59e-12	76.8
LAN	CLocus_20106	yes	yes	PREDICTED: Jatropha curcas nuclear poly(A) polymerase 4 (LOC105638230), transcript variant X2, mRNA	XM_020680864.2	87.671	146	18	6.19e-41	171
LAN	CLocus_20155	yes	no	PREDICTED: Hevea brasiliensis cyclin-T1-4-like (LOC110632833), transcript variant X3, misc_RNA	XR_002490703.1	86.806	144	14	1.91e-36	156
LAN	CLocus_20269	no	no	Ctenolophon englerianus chloroplast, complete genome	MN313429.1	97.297	74	2	1.54e-27	126
LAN	CLocus_20326	yes	yes	Viola pedatifida voucher Kellar_1425 NADH dehydrogenase subunit 4-like gene, complete sequence; chloroplast	KT457045.1	100	49	0	5.69e-17	91.6
LAN	CLocus_2052	yes	no	PREDICTED: Hevea brasiliensis gamma carbonic anhydrase-like 2, mitochondrial (LOC110671917), mRNA	XM_021834541.1	88.764	178	20	2.44e-55	219
LAN	CLocus_20537	yes	no	PREDICTED: Hevea brasiliensis trihelix transcription factor GT-2-like (LOC110669385), mRNA	XM_021831032.1	86.982	169	18	6.51e-46	187
LAN	CLocus_20673	yes	no	PREDICTED: Populus alba ABC transporter C family member 2-like (LOC118035360), transcript variant X6, mRNA	XM_035040905.1	95.238	63	3	4.69e-20	100
LAN	CLocus_20730	yes	yes	PREDICTED: Hevea brasiliensis probable xyloglucan glycosyltransferase 5 (LOC110671717), transcript variant X2, mRNA	XM_021834271.1	91.304	138	12	2.4e-46	189
LAN	CLocus_21027	yes	yes	Viola pedatifida voucher Kellar_1425 RNA polymerase beta subunit gene, complete cds; chloroplast	KT458362.1	100	41	0	1.41e-12	76.8
LAN	CLocus_21048	yes	yes	Viola pedatifida voucher Kellar_1425 photosystem I P700 chlorophyll a apoprotein A2 gene, complete cds; chloroplast	KT457493.1	100	45	0	1.38e-14	84.2
LAN	CLocus_21249	yes	no	PREDICTED: Manihot esculenta protein TIME FOR COFFEE (LOC110601494), transcript variant X5, mRNA	XM_021738644.2	81.69	71	10	2.48e-06	56.5
LAN	CLocus_21407	yes	no	PREDICTED: Populus euphratica transcription factor bHLH144-like (LOC105116068), transcript variant X7, mRNA	XM_011013244.1	82.55	149	23	3.64e-28	128
LAN	CLocus_21414	yes	yes	PREDICTED: Populus trichocarpa putative zinc finger protein At1g68190 (LOC7482859), mRNA	XM_024607006.1	87.156	109	14	3e-27	124
LAN	CLocus_2158	yes	no	PREDICTED: Hevea brasiliensis nodulation-signaling pathway 1 protein-like (LOC110634250), mRNA	XM_021783191.1	87.5	96	12	5.24e-23	111
LAN	CLocus_21857	yes	no	PREDICTED: Manihot esculenta pleiotropic drug resistance protein 1 (LOC110613824), mRNA	XM_021755167.2	83.516	91	15	2.94e-15	86.1
LAN	CLocus_22500	yes	no	PREDICTED: Populus alba pre-mRNA-processing protein 40A-like (LOC118037055), transcript variant X2, mRNA	XM_035042944.1	93.75	64	4	1.46e-18	97.1
LAN	CLocus_22641	yes	yes	PREDICTED: Manihot esculenta condensin-2 complex subunit H2 (LOC110610646), mRNA	XM_021750668.2	87.778	90	11	2.42e-21	106
LAN	CLocus_22781	yes	yes	PREDICTED: Populus alba 18S ribosomal RNA (LOC118049491), rRNA	XR_004687690.1	100	45	0	7.18e-15	84.2
LAN	CLocus_22882	yes	no	Viola websteri chloroplast, complete genome	NC_041585.1	100	36	0	7.3e-10	67.6
LAN	CLocus_23044	no	no	PREDICTED: Populus trichocarpa uncharacterized LOC112329002 (LOC112329002), transcript variant X3, ncRNA	XR_002984440.1	88.679	53	3	9.32e-08	62.1
LAN	CLocus_23343	yes	yes	PREDICTED: Manihot esculenta ABC transporter G family member 23 (LOC110608644), mRNA	XM_021747919.2	82.123	179	31	8.38e-41	171
LAN	CLocus_23390	yes	no	PREDICTED: Jatropha curcas pentatricopeptide repeat-containing protein At5g15300 (LOC105644186), mRNA	XM_012229461.3	79.167	96	20	1.14e-09	67.6
LAN	CLocus_23632	yes	yes	PREDICTED: Populus alba 5S ribosomal RNA (LOC118055016), rRNA	XR_004688588.1	92.857	98	5	7.11e-32	141
LAN	CLocus_2373	yes	no	PREDICTED: Hevea brasiliensis leucine-rich repeat receptor-like tyrosine-protein kinase PXC3 (LOC110659583), mRNA	XM_021817548.1	86.957	92	12	8.77e-21	104
LAN	CLocus_2393	yes	yes	Viola canadensis isolate NJLF_2003948 putative LOV domain-containing protein mRNA, complete cds	KU700165.1	99.248	133	1	4.44e-62	241
LAN	CLocus_23961	yes	no	PREDICTED: Manihot esculenta retinoblastoma-related protein (LOC110603203), transcript variant X3, mRNA	XM_043951886.1	84.264	197	31	1.89e-47	193
LAN	CLocus_24008	yes	yes	Viola pedatifida voucher Kellar_1425 ATP synthase CF1 beta subunit gene, complete cds; chloroplast	KT456688.1	100	74	0	1.18e-30	137
LAN	CLocus_24273	yes	yes	Viola pedatifida voucher Kellar_1425 photosystem II 47 kDa protein gene, complete cds; chloroplast	KT457643.1	98.387	62	1	1.44e-22	110
LAN	CLocus_24326	yes	yes	Viola pedatifida voucher Kellar_1425 photosystem II 47 kDa protein gene, complete cds; chloroplast	KT457643.1	100	30	0	2.8e-06	56.5
LAN	CLocus_24488	no	no	Linum usitatissimum chromosome Lu13	CP027623.1	83.158	95	16	8.69e-16	87.9
LAN	CLocus_24523	yes	yes	Licania alba ATP synthase F1 subunit 1 (atp1) gene, complete cds; and NADH dehydrogenase subunit 2 (nad2) gene, exons 1, 2 and partial cds; mitochondrial	KJ414629.1	92.308	65	5	1.52e-17	93.5
LAN	CLocus_2469	yes	yes	Viola pedatifida voucher Kellar_1425 photosystem II 44 kDa protein gene, complete cds; chloroplast	KT457673.1	100	42	0	3.31e-13	78.7
LAN	CLocus_25293	yes	yes	Euphronia guianensis photosystem II 44 kDa protein (psbC) gene, complete cds; plastid	KT780210.1	100	41	0	1.63e-12	76.8
LAN	CLocus_25353	yes	no	PREDICTED: Manihot esculenta nuclear transport factor 2B (LOC110629970), mRNA	XM_021777219.2	89.796	49	5	1.46e-08	63.9
LAN	CLocus_25579	yes	yes	Viola bicolor voucher Kellar_1426 26S ribosomal RNA gene, partial sequence	KT459257.1	100	29	0	1e-05	54.7
LAN	CLocus_25986	yes	yes	Viola pedatifida voucher Kellar_1425 NADH dehydrogenase subunit 3 gene, complete cds; chloroplast	KT457016.1	100	33	0	4.95e-08	62.1
LAN	CLocus_26445	yes	yes	Viola pedatifida voucher Kellar_1425 NADH dehydrogenase subunit 4-like gene, complete sequence; chloroplast	KT457045.1	98	50	1	9.21e-16	87.9
LAN	CLocus_26593	yes	no	Linum usitatissimum chromosome Lu2	CP027626.1	84.211	133	21	8.24e-29	130
LAN	CLocus_2667	yes	yes	Viola pedatifida voucher Kellar_1425 photosystem II 44 kDa protein gene, complete cds; chloroplast	KT457673.1	100	57	0	2.41e-21	106
LAN	CLocus_26778	yes	yes	Viola pedatifida voucher Kellar_1425 NADH dehydrogenase subunit 3 gene, complete cds; chloroplast	KT457016.1	100	32	0	1.6e-07	60.2
LAN	CLocus_26801	no	no	Viola websteri chloroplast, complete genome	NC_041585.1	100	28	0	2.35e-05	52.8
LAN	CLocus_26803	no	no	Ctenolophon englerianus chloroplast, complete genome	MN313429.1	100	74	0	8.18e-31	137
LAN	CLocus_26975	yes	no	PREDICTED: Ricinus communis transportin MOS14 (LOC8258141), mRNA	XM_015725614.1	92.708	96	7	2.07e-31	139
LAN	CLocus_26984	yes	yes	Viola pedatifida voucher Kellar_1425 NADH dehydrogenase subunit 4-like gene, complete sequence; chloroplast	KT457045.1	100	49	0	7.12e-17	91.6
LAN	CLocus_27118	yes	yes	Viola adunca voucher ID:169195 ATP synthase beta subunit (atpB) gene, partial cds; chloroplast	MK800333.1	100	45	0	8.41e-15	84.2
LAN	CLocus_2723	yes	no	PREDICTED: Populus alba zinc finger BED domain-containing protein DAYSLEEPER (LOC118052084), transcript variant X2, mRNA	XM_035062910.1	81.633	196	33	6.55e-42	174
LAN	CLocus_27361	yes	yes	PREDICTED: Populus alba F-box protein GID2-like (LOC118035738), mRNA	XM_035041356.1	91.753	97	7	8.84e-30	134
LAN	CLocus_27405	no	no	Manihot esculenta mitochondrion, complete genome	NC_045136.1	97.561	41	1	1.05e-10	71.3
LAN	CLocus_2752	yes	yes	Viola bicolor voucher Kellar_1426 26S ribosomal RNA gene, partial sequence	KT459257.1	100	39	0	2.22e-11	73.1
LAN	CLocus_277	yes	no	Anchietea salutaris gene for 18S ribosomal RNA, partial sequence	AB354514.1	98.507	134	2	4.77e-61	237
LAN	CLocus_2789	yes	yes	PREDICTED: Populus trichocarpa putative phospholipid-transporting ATPase 9 (LOC7466932), transcript variant X2, mRNA	XM_024610099.1	90.323	124	12	1.13e-38	163
LAN	CLocus_27944	yes	yes	Viola pedatifida voucher Kellar_1425 NADH dehydrogenase subunit 4-like gene, complete sequence; chloroplast	KT457045.1	100	49	0	7.6e-17	91.6
LAN	CLocus_28575	yes	no	PREDICTED: Jatropha curcas probable splicing factor 3A subunit 1 (LOC105628916), mRNA	XM_037640001.1	82.075	212	35	1.41e-48	196
LAN	CLocus_28631	yes	no	PREDICTED: Manihot esculenta mitochondrial phosphate carrier protein 3, mitochondrial (LOC110613743), mRNA	XM_021755022.2	92.982	114	5	1.37e-38	163
LAN	CLocus_2870	yes	yes	Viola bicolor voucher Kellar_1426 26S ribosomal RNA gene, partial sequence	KT459257.1	97.368	38	1	3.43e-09	65.8
LAN	CLocus_28805	yes	no	PREDICTED: Populus alba probable E3 ubiquitin-protein ligase RHB1A (LOC118057784), transcript variant X9, mRNA	XM_035070496.1	91.667	96	8	1.33e-29	134
LAN	CLocus_29120	yes	no	PREDICTED: Jatropha curcas purple acid phosphatase 18 (LOC105632939), mRNA	XM_012215408.3	83.019	159	25	1.43e-32	143
LAN	CLocus_29443	yes	yes	Euphronia guianensis photosystem II 44 kDa protein (psbC) gene, complete cds; plastid	KT780210.1	97.826	46	0	6.31e-13	78.7
LAN	CLocus_29564	yes	no	PREDICTED: Populus alba ankyrin repeat domain-containing protein 13C-A-like (LOC118036485), mRNA	XM_035042203.1	92	100	8	6.57e-32	141
LAN	CLocus_29659	yes	yes	Viola canadensis isolate NJLF_2011438 putative LOV domain-containing protein mRNA, complete cds	KU700166.1	99.091	110	0	1.02e-48	196
LAN	CLocus_2967	yes	yes	Vernicia fordii protein brevis radix-like 4 (BRXL4) mRNA, complete cds	MN053926.1	89.873	79	8	2.47e-20	102
LAN	CLocus_29801	yes	no	PREDICTED: Populus alba protein Ycf2-like (LOC118045962), mRNA	XM_035054714.1	100	49	0	5.1e-17	91.6
LAN	CLocus_29999	yes	yes	Viola pedatifida voucher Kellar_1425 photosystem II 47 kDa protein gene, complete cds; chloroplast	KT457643.1	100	62	0	3.46e-24	115
LAN	CLocus_30473	yes	no	PREDICTED: Populus trichocarpa berberine bridge enzyme-like 15 (LOC18103478), mRNA	XM_024611641.1	80.992	121	21	3.32e-18	95.3
LAN	CLocus_30952	yes	yes	PREDICTED: Populus alba pyruvate dehydrogenase E1 component subunit beta-3, chloroplastic-like (LOC118050854), mRNA	XM_035061330.1	84.977	213	31	1.33e-59	233
LAN	CLocus_31776	yes	no	PREDICTED: Ricinus communis uncharacterized LOC8265478 (LOC8265478), transcript variant X2, mRNA	XM_025158082.1	86.076	79	11	3.5e-15	86.1
LAN	CLocus_31864	yes	no	PREDICTED: Populus alba uncharacterized LOC118049114 (LOC118049114), ncRNA	XR_004687613.1	100	42	0	3.74e-13	78.7
LAN	CLocus_3209	yes	yes	Viola bicolor voucher Kellar_1426 26S ribosomal RNA gene, partial sequence	KT459257.1	100	29	0	7.9e-06	54.7
LAN	CLocus_32405	no	no	PREDICTED: Manihot esculenta uncharacterized membrane protein At1g75140 (LOC110615582), mRNA	XM_021757533.2	79.518	166	28	1.06e-23	113
LAN	CLocus_32428	yes	yes	PREDICTED: Populus alba 18S ribosomal RNA (LOC118049491), rRNA	XR_004687690.1	100	45	0	9.95e-15	84.2
LAN	CLocus_32465	yes	no	PREDICTED: Jatropha curcas xyloglucan endotransglucosylase/hydrolase 2 (LOC105639107), mRNA	XM_012223052.3	85.417	96	14	1.13e-19	100
LAN	CLocus_3247	yes	yes	Viola pedatifida voucher Kellar_1425 photosystem I P700 chlorophyll a apoprotein A2 gene, complete cds; chloroplast	KT457493.1	96.154	52	1	1.11e-14	84.2
LAN	CLocus_32477	yes	yes	Viola bicolor voucher Kellar_1426 26S ribosomal RNA gene, partial sequence	KT459257.1	95.238	42	2	1.37e-09	67.6
LAN	CLocus_3279	yes	no	PREDICTED: Hevea brasiliensis cyclic nucleotide-gated ion channel 2-like (LOC110666187), transcript variant X6, mRNA	XM_021826602.1	79.798	99	14	6.49e-10	67.6
LAN	CLocus_32807	yes	no	PREDICTED: Manihot esculenta mitochondrial carrier protein CoAc2 (LOC110603048), transcript variant X2, mRNA	XM_043951585.1	87.671	73	9	3.48e-15	86.1
LAN	CLocus_33262	yes	yes	Viola pedatifida voucher Kellar_1425 NADH dehydrogenase subunit 3 gene, complete cds; chloroplast	KT457016.1	100	32	0	1.09e-07	60.2
LAN	CLocus_33458	yes	yes	Viola pedatifida voucher Kellar_1425 NADH dehydrogenase subunit 4-like gene, complete sequence; chloroplast	KT457045.1	100	49	0	5.91e-17	91.6
LAN	CLocus_33842	yes	yes	PREDICTED: Hevea brasiliensis DExH-box ATP-dependent RNA helicase DExH3 (LOC110665043), mRNA	XM_021825006.1	88.966	145	16	1.15e-43	180
LAN	CLocus_34009	yes	yes	Rhizophora mangle 23S ribosomal RNA gene, complete sequence; chloroplast gene for chloroplast product	AF355764.1	97.727	44	1	1.18e-12	76.8
LAN	CLocus_3404	yes	yes	Viola pedatifida voucher Kellar_1425 26S ribosomal RNA gene, partial sequence	KT459258.1	100	29	0	5.83e-06	54.7
LAN	CLocus_34975	yes	no	PREDICTED: Manihot esculenta vacuolar protein 8 (LOC110615938), transcript variant X4, mRNA	XM_021758178.2	87.597	129	16	8.77e-35	150
LAN	CLocus_35031	yes	no	PREDICTED: Populus trichocarpa serine/threonine-protein kinase-like protein At3g51990 (LOC7461691), mRNA	XM_024600256.1	85.87	92	13	4.01e-19	99
LAN	CLocus_35129	yes	yes	Viola pedatifida voucher Kellar_1425 photosystem II 47 kDa protein gene, complete cds; chloroplast	KT457643.1	100	30	0	2.8e-06	56.5
LAN	CLocus_35183	no	no	PREDICTED: Hevea brasiliensis uncharacterized LOC110649722 (LOC110649722), transcript variant X6, mRNA	XM_021804414.1	81.955	133	20	1.14e-22	110
LAN	CLocus_35228	yes	no	PREDICTED: Jatropha curcas protein LONGIFOLIA 1 (LOC105649918), transcript variant X2, mRNA	XM_037636067.1	79	200	26	2.38e-26	122
LAN	CLocus_36215	yes	yes	PREDICTED: Populus alba F-box protein GID2-like (LOC118035738), mRNA	XM_035041356.1	91.111	90	8	2.38e-26	122
LAN	CLocus_36341	yes	no	PREDICTED: Populus alba BEACH domain-containing protein C2-like (LOC118042245), transcript variant X2, mRNA	XM_035049860.1	95.918	49	2	1.6e-13	80.5
LAN	CLocus_36504	no	no	PREDICTED: Manihot esculenta uncharacterized LOC110602297 (LOC110602297), mRNA	XM_021739782.2	83.732	209	32	5.05e-53	211
LAN	CLocus_36890	yes	no	PREDICTED: Jatropha curcas probable galacturonosyltransferase 9 (LOC105646764), mRNA	XM_012232691.3	89	100	11	6.66e-27	124
LAN	CLocus_37311	no	no	Linum usitatissimum chromosome Lu13	CP027623.1	82.022	89	16	1.89e-12	76.8
LAN	CLocus_37382	yes	no	PREDICTED: Ricinus communis ABC transporter G family member 7 (LOC8266527), mRNA	XM_002526557.3	91.765	85	7	3.1e-25	119
LAN	CLocus_37471	yes	yes	PREDICTED: Hevea brasiliensis probable alkaline/neutral invertase D (LOC110661631), transcript variant X2, mRNA	XM_021820311.1	92.308	65	5	7.55e-18	93.5
LAN	CLocus_37778	yes	no	PREDICTED: Manihot esculenta casein kinase 1-like protein 3 (LOC110610914), transcript variant X5, mRNA	XM_043954804.1	85.088	114	17	8.23e-25	117
LAN	CLocus_3823	yes	yes	Viola pedatifida voucher Kellar_1425 NADH dehydrogenase subunit 3 gene, complete cds; chloroplast	KT457016.1	100	33	0	4.11e-08	62.1
LAN	CLocus_39006	yes	yes	Viola pedatifida voucher Kellar_1425 NADH dehydrogenase subunit 3 gene, complete cds; chloroplast	KT457016.1	100	32	0	2.18e-07	60.2
LAN	CLocus_39104	yes	no	PREDICTED: Populus euphratica trihelix transcription factor GTL1-like (LOC105135069), transcript variant X7, mRNA	XM_011039761.1	89.706	136	14	4.29e-42	174
LAN	CLocus_39225	yes	no	PREDICTED: Populus trichocarpa IAA-amino acid hydrolase ILR1-like 3 (LOC7496454), mRNA	XM_002317796.3	90.476	84	5	5.06e-22	108
LAN	CLocus_39279	yes	yes	PREDICTED: Populus alba 5S ribosomal RNA (LOC118055016), rRNA	XR_004688588.1	95.05	101	5	1.79e-37	159
LAN	CLocus_3952	yes	yes	Viola pedatifida voucher Kellar_1425 photosystem II 47 kDa protein gene, complete cds; chloroplast	KT457643.1	100	63	0	1.46e-24	117
LAN	CLocus_39561	yes	yes	Viola pedatifida voucher Kellar_1425 NADH dehydrogenase subunit 3 gene, complete cds; chloroplast	KT457016.1	97.368	38	0	1.69e-08	63.9
LAN	CLocus_3962	yes	yes	Viola adunca voucher ID:169195 ATP synthase beta subunit (atpB) gene, partial cds; chloroplast	MK800333.1	100	45	0	8.47e-15	84.2
LAN	CLocus_39641	yes	yes	Viola pedatifida voucher Kellar_1425 photosystem II 47 kDa protein gene, complete cds; chloroplast	KT457643.1	100	48	0	2.42e-16	89.8
LAN	CLocus_40222	yes	no	PREDICTED: Populus trichocarpa DNA helicase INO80 (LOC7496118), transcript variant X2, mRNA	XM_024602917.1	83.673	98	16	1.87e-17	93.5
LAN	CLocus_4067	yes	yes	Viola pedatifida voucher Kellar_1425 photosystem II 47 kDa protein gene, complete cds; chloroplast	KT457643.1	100	30	0	2.14e-06	56.5
LAN	CLocus_41137	no	no	PREDICTED: Manihot esculenta uncharacterized LOC110599806 (LOC110599806), transcript variant X3, mRNA	XM_043950651.1	100	28	0	3.2e-05	52.8
LAN	CLocus_41138	no	no	PREDICTED: Populus alba uncharacterized LOC118049114 (LOC118049114), ncRNA	XR_004687613.1	100	43	0	1.33e-13	80.5
LAN	CLocus_41369	yes	yes	PREDICTED: Jatropha curcas linoleate 13S-lipoxygenase 2-1, chloroplastic (LOC105650485), mRNA	XM_012237399.3	88.462	52	3	1.89e-07	60.2
LAN	CLocus_41466	yes	no	PREDICTED: Jatropha curcas AAA-ATPase At3g28580 (LOC105640469), mRNA	XM_012224785.3	93.617	47	3	8.75e-11	71.3
LAN	CLocus_41547	no	no	PREDICTED: Hevea brasiliensis uncharacterized LOC110658575 (LOC110658575), mRNA	XM_021816252.1	93	100	7	1.41e-33	147
LAN	CLocus_41576	yes	no	PREDICTED: Manihot esculenta protein CYPRO4 (LOC110624800), mRNA	XM_021770125.2	86.957	92	12	8.67e-21	104
LAN	CLocus_41593	yes	no	PREDICTED: Manihot esculenta auxin response factor 18 (LOC110618394), transcript variant X2, mRNA	XM_043958638.1	92.553	94	7	3.06e-30	135
LAN	CLocus_41699	yes	no	PREDICTED: Ricinus communis DEAD-box ATP-dependent RNA helicase 56 (LOC8282320), mRNA	XM_002517573.3	93.75	96	6	5.67e-33	145
LAN	CLocus_42637	yes	no	PREDICTED: Populus trichocarpa trifunctional UDP-glucose 4,6-dehydratase/UDP-4-keto-6-deoxy-D-glucose 3,5-epimerase/UDP-4-keto-L-rhamnose-reductase RHM1 (LOC18100731), mRNA	XM_006382075.2	89.109	101	9	6.62e-27	124
LAN	CLocus_4269	yes	yes	Viola pedatifida voucher Kellar_1425 26S ribosomal RNA gene, partial sequence	KT459258.1	100	28	0	2.42e-05	52.8
LAN	CLocus_43526	yes	no	PREDICTED: Manihot esculenta histone H2B (LOC110612788), mRNA	XM_021753589.2	86.266	233	29	1.2e-64	250
LAN	CLocus_448	yes	yes	PREDICTED: Hevea brasiliensis probably inactive leucine-rich repeat receptor-like protein kinase At3g28040 (LOC110639231), mRNA	XM_021790091.1	85.859	99	14	2.4e-21	106
LAN	CLocus_4598	yes	no	TPA: Populus trichocarpa microRNA ptc-MIR171c precursor	LM609346.1	95.833	96	1	3.02e-35	152
LAN	CLocus_4619	yes	no	PREDICTED: Manihot esculenta zinc finger protein ZAT1 (LOC110618195), mRNA	XM_021761297.2	83.146	178	19	8.67e-36	154
LAN	CLocus_4662	yes	yes	Licania alba ATP synthase F1 subunit 1 (atp1) gene, complete cds; and NADH dehydrogenase subunit 2 (nad2) gene, exons 1, 2 and partial cds; mitochondrial	KJ414629.1	95.385	65	3	9e-21	104
LAN	CLocus_47057	yes	yes	Viola bicolor voucher Kellar_1426 18S ribosomal RNA gene, partial sequence	KT459215.1	100	28	0	2.49e-05	52.8
LAN	CLocus_47594	yes	no	PREDICTED: Ricinus communis pollen receptor-like kinase 2 (LOC8281897), mRNA	XM_002531331.2	84.043	94	15	8e-17	91.6
LAN	CLocus_49039	yes	yes	PREDICTED: Populus alba protein TIC 214-like (LOC118030160), mRNA	XM_035034158.1	100	53	0	3.99e-19	99
LAN	CLocus_49418	no	no	PREDICTED: Populus alba uncharacterized LOC118049114 (LOC118049114), ncRNA	XR_004687613.1	100	42	0	6.31e-13	78.7
LAN	CLocus_5171	yes	no	PREDICTED: Hevea brasiliensis aspartic proteinase-like protein 1 (LOC110671030), transcript variant X2, mRNA	XM_021833390.1	82.759	145	25	1.26e-28	130
LAN	CLocus_5259	yes	no	PREDICTED: Populus alba 50S ribosomal protein L17-like (LOC118040282), mRNA	XM_035047174.1	93.443	61	4	6.71e-17	91.6
LAN	CLocus_5278	yes	no	PREDICTED: Populus alba pentatricopeptide repeat-containing protein At2g13600 (LOC118040291), mRNA	XM_035047179.1	88.043	92	11	1.87e-22	110
LAN	CLocus_53748	yes	no	PREDICTED: Populus euphratica probable protein phosphatase 2C 33 (LOC105117187), mRNA	XM_011014764.1	88.55	131	6	9.67e-35	150
LAN	CLocus_5484	yes	yes	Viola pedatifida voucher Kellar_1425 photosystem II 47 kDa protein gene, complete cds; chloroplast	KT457643.1	100	30	0	1.67e-06	56.5
LAN	CLocus_5817	yes	no	PREDICTED: Populus alba putative lysine-specific demethylase JMJ16 (LOC118050645), transcript variant X5, mRNA	XM_035061047.1	88.667	150	17	1.02e-44	183
LAN	CLocus_63514	yes	yes	Licania alba ATP synthase F1 subunit 1 (atp1) gene, complete cds; and NADH dehydrogenase subunit 2 (nad2) gene, exons 1, 2 and partial cds; mitochondrial	KJ414629.1	96.226	53	2	3.51e-16	87.9
LAN	CLocus_64361	yes	yes	Passiflora alata bio-material Pa large subunit ribosomal RNA gene, partial sequence	MF326275.1	100	100	0	2.99e-45	185
LAN	CLocus_6446	yes	yes	Viola pedatifida voucher Kellar_1425 RNA polymerase beta subunit gene, complete cds; chloroplast	KT458362.1	100	41	0	2.11e-12	76.8
LAN	CLocus_6485	yes	yes	Viola pedatifida voucher Kellar_1425 photosystem II 47 kDa protein gene, complete cds; chloroplast	KT457643.1	100	30	0	2.07e-06	56.5
LAN	CLocus_6540	yes	yes	PREDICTED: Populus alba 18S ribosomal RNA (LOC118049491), rRNA	XR_004687690.1	100	45	0	7.49e-15	84.2
LAN	CLocus_6597	yes	no	PREDICTED: Ricinus communis methyl-CpG-binding domain-containing protein 13 (LOC8265455), transcript variant X2, mRNA	XM_043953911.1	88.235	68	7	1.45e-13	80.5
LAN	CLocus_6821	yes	yes	PREDICTED: Populus alba protein TIC 214-like (LOC118030160), mRNA	XM_035034158.1	100	53	0	4.08e-19	99
LAN	CLocus_685	yes	yes	Viola pedatifida voucher Kellar_1425 photosystem II 44 kDa protein gene, complete cds; chloroplast	KT457673.1	100	42	0	5.11e-13	78.7
LAN	CLocus_74	yes	no	Hevea brasiliensis glycine--tRNA ligase, mitochondrial 1-like (LOC110664913), mRNA	XM_021824798.1	92.593	81	6	1.44e-24	117
LAN	CLocus_75382	yes	no	PREDICTED: Ricinus communis 5S ribosomal RNA (LOC112538239), rRNA	XR_003081524.1	100	43	0	9.69e-14	80.5
LAN	CLocus_7598	yes	no	PREDICTED: Jatropha curcas formin-like protein 1 (LOC105643796), transcript variant X2, mRNA	XM_020683580.1	86.822	129	17	4.08e-33	145
LAN	CLocus_7729	yes	yes	Viola pedatifida voucher Kellar_1425 photosystem I P700 chlorophyll a apoprotein A2 gene, complete cds; chloroplast	KT457493.1	100	31	0	7.78e-07	58.4
LAN	CLocus_7808	yes	yes	PREDICTED: Hevea brasiliensis formate--tetrahydrofolate ligase (LOC110634750), mRNA	XM_021783890.1	95.146	103	5	1.2e-38	163
LAN	CLocus_78573	yes	yes	Passiflora alata bio-material Pa large subunit ribosomal RNA gene, partial sequence	MF326275.1	99.029	103	0	1.01e-44	183
LAN	CLocus_8079	yes	yes	Viola canadensis isolate NJLF_2003948 putative LOV domain-containing protein mRNA, complete cds	KU700165.1	98	100	2	6.48e-42	174
LAN	CLocus_8190	yes	no	Euphorbia acerensis voucher van Ee 670 MICH NADH dehydrogenase subunit 1 (nad1) gene, intron 2; mitochondrial	JN249759.1	100	49	0	5.98e-17	91.6
LAN	CLocus_83167	yes	yes	Viola pedatifida voucher Kellar_1425 NADH dehydrogenase subunit 4-like gene, complete sequence; chloroplast	KT457045.1	98	50	1	7.55e-16	87.9
LAN	CLocus_8463	yes	yes	PREDICTED: Populus trichocarpa cytochrome P450 78A3 (LOC7492799), mRNA	XM_002320851.2	83.908	174	23	5.16e-38	161
LAN	CLocus_8643	yes	yes	PREDICTED: Hevea brasiliensis protein translocase subunit SecA, chloroplastic (LOC110661715), mRNA	XM_021820430.1	89.032	155	17	1.48e-47	193
LAN	CLocus_8678	yes	yes	Viola pedatifida voucher Kellar_1425 photosystem I P700 chlorophyll a apoprotein A2 gene, complete cds; chloroplast	KT457493.1	100	46	0	2.08e-15	86.1
LAN	CLocus_8698	yes	yes	PREDICTED: Ricinus communis putative E3 ubiquitin-protein ligase RF298 (LOC8261513), transcript variant X2, mRNA	XM_015717873.2	85.263	95	14	4.01e-19	99
LAN	CLocus_8923	yes	yes	PREDICTED: Populus alba scarecrow-like protein 6 (LOC118041351), transcript variant X3, mRNA	XM_035048643.1	88.372	86	10	8.63e-21	104
LAN	CLocus_9	yes	no	Euphorbia sphaerorhiza voucher Steinmann 1020 RSA NADH dehydrogenase subunit 1 (nad1) gene, intron 2; mitochondrial	JN249899.1	100	47	0	6.6e-16	87.9
LAN	CLocus_9514	yes	yes	Viola pedatifida voucher Kellar_1425 26S ribosomal RNA gene, partial sequence	KT459258.1	100	28	0	3.58e-05	52.8
PED	CLocus_10033	Yes	no	PREDICTED: Jatropha curcas trifunctional UDP-glucose 4,6-dehydratase/UDP-4-keto-6-deoxy-D-glucose 3,5-epimerase/UDP-4-keto-L-rhamnose-reductase RHM3 (LOC105637494), mRNA	CP027628.1	98.667	75	1	9.94e-30	134
PED	CLocus_102	Yes	yes	PREDICTED: Hevea brasiliensis DAR GTPase 3, chloroplastic (LOC110645133), mRNA	XM_021798177.1	89.744	78	8	8.55e-20	100
PED	CLocus_1024	Yes	no	PREDICTED: Populus alba 9-cis-epoxycarotenoid dioxygenase NCED2, chloroplastic-like (LOC118038221), mRNA	XM_035044542.1	80.769	104	17	1.82e-17	93.5
PED	CLocus_10295	Yes	no	PREDICTED: Manihot esculenta pentatricopeptide repeat-containing protein At1g69290 (LOC110627353), transcript variant X4, mRNA	XM_021773659.1	90.217	92	9	3.35e-26	121
PED	CLocus_10326	Yes	no	PREDICTED: Populus trichocarpa xyloglucan endotransglucosylase/hydrolase protein 15 (LOC7480729), mRNA	XM_002302110.3	84.375	96	15	5.1e-18	95.3
PED	CLocus_10566	Yes	no	Populus tomentosa clone Ptom.010G16647 pleiotropic drug resistance 6 gene, complete cds	KT972424.1	84.444	90	12	5.37e-16	87.9
PED	CLocus_1059	No	no	Viola websteri chloroplast, complete genome	NC_041585.1	100	28	0	2.93e-05	52.8
PED	CLocus_1067	Yes	no	PREDICTED: Manihot esculenta ATPase 11, plasma membrane-type-like (LOC110599940), mRNA	XM_021736579.1	90.541	74	7	3.94e-19	99
PED	CLocus_10734	Yes	yes	Viola canadensis isolate NJLF_2003948 putative LOV domain-containing protein mRNA, complete cds	KU700165.1	99.248	133	1	3.6e-62	241
PED	CLocus_10785	Yes	no	Hirtella racemosa ribosomal protein S3 (rps3) gene, exons 1, 2 and partial cds; and ribosomal protein S12 (rps12) and NADH dehydrogenase subunit 3 (nad3) genes, complete cds; mitochondrial	MK176513.1	98.02	101	2	1.77e-42	176
PED	CLocus_1101	Yes	no	Viola pubescens 23S ribosomal RNA (rrn23) gene, partial sequence; chloroplast	JX664753.1	100	28	0	2.8e-05	52.8
PED	CLocus_11091	Yes	no	PREDICTED: Ricinus communis UDP-glycosyltransferase 83A1 (LOC8284455), mRNA	XM_025156567.1	78.947	114	24	5.69e-13	78.7
PED	CLocus_1111	Yes	yes	Viola pedatifida voucher Kellar_1425 26S ribosomal RNA gene, partial sequence	KT459258.1	100	38	0	7.12e-11	71.3
PED	CLocus_11146	Yes	no	PREDICTED: Manihot esculenta pyruvate dehydrogenase E1 component subunit beta-3, chloroplastic-like (LOC110605154), mRNA	XM_021743505.1	96.939	98	3	3.81e-39	165
PED	CLocus_1139	Yes	yes	PREDICTED: Jatropha curcas disease resistance protein RGA2 (LOC105645293), mRNA	XM_037641085.1	100	28	0	2.14e-05	52.8
PED	CLocus_11464	Yes	no	PREDICTED: Ricinus communis NAC domain-containing protein 92 (LOC8282080), transcript variant X4, mRNA	XM_025158939.1	84.91			5e-21
PED	CLocus_11629	Yes	no	PREDICTED: Jatropha curcas lysine histidine transporter-like 8 (LOC105633698), mRNA	XM_012216333.3	90.099	101	10	3.87e-29	132
PED	CLocus_11657	Yes	yes	PREDICTED: Jatropha curcas 3,9-dihydroxypterocarpan 6A-monooxygenase (LOC105634767), mRNA	XM_037635368.1	89.655	87	9	2.02e-23	111
PED	CLocus_11788	No	no	Licania sprucei clone Ls_f028_f040_f096_1c mitochondrion sequence	KJ414997.1	85.202	223	17	5.03e-58	228
PED	CLocus_11822	Yes	no	PREDICTED: Populus alba ABC transporter G family member 31 (LOC118032989), mRNA	XM_035037811.1	93.443	61	4	3.23e-17	91.6
PED	CLocus_11871	Yes	no	PREDICTED: Ricinus communis subtilisin-like protease SBT2.6 (LOC8283229), mRNA	XM_002524314.3	90	70	7	5.18e-17	91.6
PED	CLocus_12059	Yes	no	PREDICTED: Populus alba U-box domain-containing protein 19-like (LOC118051999), mRNA	XM_035062805.1	85.938	128	18	6.34e-31	137
PED	CLocus_12081	Yes	yes	Viola pedatifida voucher Kellar_1425 NADH dehydrogenase subunit 3 gene, complete cds; chloroplast	KT457016.1	100	32	0	2.12e-07	60.2
PED	CLocus_12114	Yes	yes	PREDICTED: Populus trichocarpa probable LRR receptor-like serine/threonine-protein kinase At1g34110 (LOC18099634), mRNA	XM_006383583.2	91.228	114	10	1.55e-36	156
PED	CLocus_12143	Yes	yes	PREDICTED: Ricinus communis serine/threonine-protein kinase RIO1-like (LOC8269237), mRNA	XM_002511142.3	89.474	76	7	5.1e-18	95.3
PED	CLocus_1221	No	no	Ctenolophon englerianus chloroplast, complete genome	MN313429.1	100	74	0	7.51e-31	137
PED	CLocus_12329	Yes	yes	PREDICTED: Manihot esculenta condensin-2 complex subunit H2 (LOC110610646), mRNA	XM_021750668.1	90	90	9	1.07e-24	117
PED	CLocus_1234	Yes	yes	PREDICTED: Populus alba protein TIC 214-like (LOC118030160), mRNA	XM_035034158.1	100	53	0	4.05e-19	99
PED	CLocus_12367	Yes	no	PREDICTED: Manihot esculenta rhamnogalacturonate lyase B-like (LOC110629690), mRNA	XM_021776775.1	90.361	83	8	1.79e-22	110
PED	CLocus_12500	Yes	yes	PREDICTED: Hevea brasiliensis F-box/kelch-repeat protein SKIP11-like (LOC110651795), mRNA	XM_021807208.1	83.041	171	26	3.43e-35	152
PED	CLocus_12522	Yes	no	Linum usitatissimum cultivar Nike cellulose synthase 6C (CESA6C) mRNA, complete cds	KY751569.1	88.372	86	10	3.37e-21	104
PED	CLocus_125413	Yes	yes	Licania alba ATP synthase F1 subunit 1 (atp1) gene, complete cds; and NADH dehydrogenase subunit 2 (nad2) gene, exons 1, 2 and partial cds; mitochondrial	KJ414629.1	96.226	53	2	3.4e-16	87.9
PED	CLocus_1256	Yes	no	PREDICTED: Populus euphratica signal recognition particle 54 kDa protein, chloroplastic-like (LOC105110691), transcript variant X2, mRNA	XM_011005797.1	97.5	40	1	3.06e-10	69.4
PED	CLocus_1263	Yes	yes	PREDICTED: Hevea brasiliensis mitogen-activated protein kinase homolog MMK1 (LOC110645019), mRNA	XM_021798013.1	89.535	86	9	1.79e-22	110
PED	CLocus_1267	Yes	yes	Viola pedatifida voucher Kellar_1425 RNA polymerase beta subunit gene, complete cds; chloroplast	KT458362.1	100	35	0	3.23e-09	65.8
PED	CLocus_127128	Yes	yes	Viola pedatifida voucher Kellar_1425 26S ribosomal RNA gene, partial sequence	KT459258.1	100	99	0	9.85e-45	183
PED	CLocus_12719	Yes	yes	PREDICTED: Populus alba light-mediated development protein DET1 (LOC118054061), transcript variant X2, mRNA	XM_035065506.1	91.549	71	6	3.1e-19	99
PED	CLocus_12743	Yes	no	Viola philippica asparaginyl endopeptidase 4 (AEP4) mRNA, complete cds	MK085229.1	100	57	0	2.4e-21	106
PED	CLocus_1290	Yes	no	PREDICTED: Hevea brasiliensis probable RNA-dependent RNA polymerase 1 (LOC110653704), mRNA	XM_021809455.1	88.889	81	9	1.08e-19	100
PED	CLocus_12902	No	no	PREDICTED: Populus alba uncharacterized LOC118046721 (LOC118046721), transcript variant X3, ncRNA	XR_004687225.1	87.143	70	9	1.41e-13	80.5
PED	CLocus_12910	Yes	yes	PREDICTED: Ricinus communis scarecrow-like protein 33 (LOC8287883), transcript variant X2, mRNA	XM_025159871.1	89.222	167	18	1.46e-52	209
PED	CLocus_12986	Yes	yes	PREDICTED: Populus euphratica glucan endo-1,3-beta-glucosidase 13-like (LOC105124617), transcript variant X2, mRNA	XM_011024709.1	80.275	218	35	6.41e-42	174
PED	CLocus_13019	Yes	yes	PREDICTED: Populus trichocarpa pentatricopeptide repeat-containing protein At3g23020 (LOC18102493), mRNA	XM_024609746.1	77.273	176	38	3.05e-20	102
PED	CLocus_1313	Yes	yes	PREDICTED: Jatropha curcas heat shock factor protein HSF8 (LOC105641182), mRNA	CP027632.1	84.615	78	12	3.07e-13	78.7
PED	CLocus_13231	Yes	yes	PREDICTED: Manihot esculenta ubiquitin-activating enzyme E1 1-like (LOC110622026), transcript variant X3, mRNA	XM_021766371.1	89.516	124	13	5.48e-37	158
PED	CLocus_1327	Yes	no	PREDICTED: Jatropha curcas protein pleiotropic regulatory locus 1 (LOC105643444), transcript variant X2, mRNA	XM_037635346.1	95	60	3	5.13e-18	95.3
PED	CLocus_133376	Yes	no	PREDICTED: Populus trichocarpa SWI/SNF complex component SNF12 homolog (LOC7454707), mRNA	XM_002321662.3	90.909	88	8	1.2e-25	119
PED	CLocus_13398	Yes	yes	PREDICTED: Populus trichocarpa ABC transporter A family member 2 (LOC18105803), mRNA	XM_024586189.1	82.524	103	18	3.69e-17	91.6
PED	CLocus_13491	Yes	no	PREDICTED: Populus alba protein FAR1-RELATED SEQUENCE 11-like (LOC118062449), transcript variant X7, mRNA	XM_035076205.1	88	100	12	2.98e-25	119
PED	CLocus_13600	Yes	yes	PREDICTED: Ricinus communis F-box protein At5g49610 (LOC8261297), mRNA	XM_015719203.2	84.884	172	26	5e-42	174
PED	CLocus_136705	Yes	no	Viola sp. LWB-2013b atpB-rbcL intergenic spacer, partial sequence; chloroplast	KF011247.1	100	100	0	2.94e-45	185
PED	CLocus_13683	Yes	no	PREDICTED: Populus alba NAC domain-containing protein 30-like (LOC118035530), transcript variant X2, mRNA	XM_035041124.1	81.111	180	25	8.4e-31	137
PED	CLocus_1369	Yes	no	Populus tremula isolate R07 leucine rich repeat family protein gene, partial cds	JN235129.1	86.207	87	11	7.3e-18	93.5
PED	CLocus_13796	No	no	Ctenolophon englerianus chloroplast, complete genome	MN313429.1	100	41	0	1.4e-12	76.8
PED	CLocus_13810	Yes	yes	Viola pedatifida voucher Kellar_1425 photosystem II 47 kDa protein gene, complete cds; chloroplast	KT457643.1	100	30	0	1.86e-06	56.5
PED	CLocus_13850	Yes	yes	Viola pedatifida voucher Kellar_1425 26S ribosomal RNA gene, partial sequence	KT459258.1	100	29	0	7.92e-06	54.7
PED	CLocus_13906	Yes	no	PREDICTED: Populus trichocarpa myosin-17 (LOC7497596), transcript variant X2, misc_RNA	XR_002982435.1	91	100	9	2.96e-30	135
PED	CLocus_14056	Yes	yes	Viola pedatifida voucher Kellar_1425 photosystem II 44 kDa protein gene, complete cds; chloroplast	KT457673.1	100	57	0	1.71e-21	106
PED	CLocus_14182	Yes	no	Jatropha curcas ethylene-responsive transcription factor ERF105-like (ERF5), mRNA	NM_001308682.1	85.417	96	14	1.1e-19	100
PED	CLocus_14203	Yes	yes	Viola pedatifida voucher Kellar_1425 18S ribosomal RNA gene, partial sequence	KT459216.1	100	31	0	8.24e-07	58.4
PED	CLocus_14430	No	no	PREDICTED: Jatropha curcas uncharacterized LOC105638260 (LOC105638260), mRNA	XM_012222044.3	84.259	108	16	7.38e-21	104
PED	CLocus_14585	Yes	no	Viola sp. Hearn cult33 18S ribosomal RNA gene, partial sequence; internal transcribed spacer 1, 5.8S ribosomal RNA gene, and internal transcribed spacer 2, complete sequence; and 28S ribosomal RNA gene, partial sequence	DQ521291.1	100	62	0	3.22e-24	115
PED	CLocus_14621	Yes	yes	PREDICTED: Manihot esculenta potassium channel KAT3 (LOC110603019), mRNA	XM_021740660.1	89.286	56	5	2.66e-10	69.4
PED	CLocus_14898	Yes	yes	PREDICTED: Populus alba probable clathrin assembly protein At4g32285 (LOC118052099), mRNA	XM_035062932.1	86.517	89	12	3.92e-19	99
PED	CLocus_15053	Yes	yes	PREDICTED: Populus euphratica putative pectinesterase/pectinesterase inhibitor 24 (LOC105141085), mRNA	XM_011048182.1	88.764	89	10	1.79e-22	110
PED	CLocus_15097	Yes	no	PREDICTED: Hevea brasiliensis 1,4-alpha-glucan-branching enzyme-like (LOC110660985), transcript variant X2, mRNA	XM_021819468.1	90	90	9	4.33e-25	117
PED	CLocus_15125	Yes	yes	Viola pedatifida voucher Kellar_1425 RNA polymerase beta'' subunit gene, complete cds; chloroplast	KT458422.1	100	101	0	8.14e-46	187
PED	CLocus_153	Yes	yes	PREDICTED: Jatropha curcas transcription factor TCP7 (LOC105632932), mRNA	XM_012215404.3	81.818	165	30	2.2e-31	139
PED	CLocus_15312	Yes	yes	PREDICTED: Hevea brasiliensis mitochondrial zinc maintenance protein 1, mitochondrial-like (LOC110635855), mRNA	XM_021785341.1	93.478	46	3	2.43e-10	69.4
PED	CLocus_155	Yes	no	PREDICTED: Populus trichocarpa probable linoleate 9S-lipoxygenase 5 (LOC7498088), transcript variant X2, mRNA	XM_002315744.3	89	100	11	5.67e-27	124
PED	CLocus_15572	Yes	yes	PREDICTED: Ricinus communis lysine--tRNA ligase, cytoplasmic (LOC8267814), transcript variant X2, misc_RNA	XR_001536084.2	91.525	59	5	3.95e-14	82.4
PED	CLocus_15594	Yes	yes	PREDICTED: Hevea brasiliensis proteasome subunit alpha type-2-A (LOC110646384), mRNA	XM_021799805.1	97.059	34	1	6.69e-07	58.4
PED	CLocus_1560	Yes	yes	PREDICTED: Populus alba 18S ribosomal RNA (LOC118049491), rRNA	XR_004687690.1	100	47	0	7.12e-16	87.9
PED	CLocus_16081	Yes	yes	PREDICTED: Populus alba berberine bridge enzyme-like 17 (LOC118040791), mRNA	XM_035047822.1	82.759	87	15	3.87e-13	78.7
PED	CLocus_16209	Yes	yes	PREDICTED: Hevea brasiliensis mitogen-activated protein kinase homolog MMK1 (LOC110645019), mRNA	XM_021798013.1	89.888	89	9	3.85e-24	115
PED	CLocus_16274	Yes	yes	PREDICTED: Populus alba 18S ribosomal RNA (LOC118049491), rRNA	XR_004687690.1	97.778	45	1	3.95e-13	78.7
PED	CLocus_16321	No	no	PREDICTED: Populus trichocarpa uncharacterized LOC7477089 (LOC7477089), mRNA	XM_002307052.3	89.362	94	10	3.04e-25	119
PED	CLocus_16328	Yes	yes	PREDICTED: Ricinus communis RING-H2 finger protein ATL47 (LOC8274776), transcript variant X2, mRNA	XM_002520982.3	86.982	169	19	6.38e-46	187
PED	CLocus_164	Yes	yes	PREDICTED: Populus trichocarpa RRP12-like protein (LOC18100295), mRNA	XM_024603942.1	92.079	101	8	1.78e-32	143
PED	CLocus_1663	No	no	Linum usitatissimum chromosome Lu2	CP027626.1	84.848	132	20	6.22e-30	134
PED	CLocus_16881	Yes	yes	Viola pedatifida voucher Kellar_1425 NADH dehydrogenase subunit 4-like gene, complete sequence; chloroplast	KT457045.1	100	41	0	1.54e-12	76.8
PED	CLocus_1689	Yes	yes	PREDICTED: Populus alba PHD finger protein ING2-like (LOC118056731), transcript variant X2, mRNA	XM_035069049.1	81.212	165	27	1.12e-28	130
PED	CLocus_16972	Yes	no	PREDICTED: Jatropha curcas protein MICRORCHIDIA 6 (LOC105640352), transcript variant X6, mRNA	XM_020681840.2	90.476	63	6	4.99e-15	84.2
PED	CLocus_16973	Yes	no	PREDICTED: Manihot esculenta chaperone protein ClpC, chloroplastic-like (LOC110600322), transcript variant X2, mRNA	XM_021737154.1	92	100	8	3.51e-32	141
PED	CLocus_17019	Yes	no	PREDICTED: Hevea brasiliensis cyclic nucleotide-gated ion channel 2-like (LOC110666186), mRNA	XM_021826596.1	91.176	102	9	1.02e-31	139
PED	CLocus_17045	Yes	yes	PREDICTED: Populus trichocarpa cytochrome P450 78A3 (LOC7492799), mRNA	XM_002320851.2	84.211	171	22	4.19e-38	161
PED	CLocus_1709	No	no	PREDICTED: Hevea brasiliensis uncharacterized LOC110647719 (LOC110647719), transcript variant X3, mRNA	XM_021801677.1	79.904	209	29	1.15e-34	150
PED	CLocus_17122	Yes	yes	Viola pedatifida voucher Kellar_1425 photosystem II 44 kDa protein gene, complete cds; chloroplast	KT457673.1	97.619	42	1	2.4e-11	73.1
PED	CLocus_17142	Yes	no	PREDICTED: Populus alba small nuclear ribonucleoprotein E-like (LOC118057936), mRNA	XM_035070672.1	93.103	58	4	3.02e-15	86.1
PED	CLocus_17284	Yes	yes	PREDICTED: Hevea brasiliensis thioredoxin reductase NTRB-like (LOC110672863), mRNA	XM_021835767.1	84.416	154	24	3.26e-35	152
PED	CLocus_17340	Yes	yes	Viola pedatifida voucher Kellar_1425 NADH dehydrogenase subunit 3 gene, complete cds; chloroplast	KT457016.1	100	32	0	2.2e-07	60.2
PED	CLocus_17447	Yes	no	PREDICTED: Jatropha curcas transcription factor TCP14 (LOC105640523), mRNA	XM_012224859.3	90.37	135	13	2.86e-43	178
PED	CLocus_17448	Yes	yes	Viola pedatifida voucher Kellar_1425 photosystem I P700 chlorophyll a apoprotein A2 gene, complete cds; chloroplast	KT457493.1	100	45	0	1.2e-14	84.2
PED	CLocus_17467	Yes	yes	Viola pedatifida voucher Kellar_1425 photosystem II 44 kDa protein gene, complete cds; chloroplast	KT457673.1	100	57	0	1.62e-21	106
PED	CLocus_17482	Yes	no	PREDICTED: Hevea brasiliensis cytosolic purine 5'-nucleotidase (LOC110635271), mRNA	XM_021784549.1	91.837	98	8	5.66e-31	137
PED	CLocus_17604	Yes	yes	Viola betonicifolia protein disulfide isomerase precursor 1 mRNA, complete cds	MW792069.1	92.417	211	16	7.65e-86	320
PED	CLocus_17706	Yes	no	PREDICTED: Populus trichocarpa beta-glucuronosyltransferase GlcAT14A (LOC7482873), mRNA	XM_024607761.1	89.423	104	11	2.22e-29	132
PED	CLocus_17923	Yes	yes	Viola pedatifida voucher Kellar_1425 NADH dehydrogenase subunit 3 gene, complete cds; chloroplast	KT457016.1	100	33	0	2.87e-08	62.1
PED	CLocus_18019	Yes	no	PREDICTED: Populus euphratica ubiquitin carboxyl-terminal hydrolase 4 (LOC105118736), mRNA	XM_011016753.1	81.429	70	13	4.21e-07	58.4
PED	CLocus_18038	Yes	yes	PREDICTED: Populus alba protein DEHYDRATION-INDUCED 19 homolog 3 (LOC118060957), mRNA	XM_035074279.1	94.898	98	5	9.1e-36	154
PED	CLocus_18072	Yes	no	PREDICTED: Populus alba probable WRKY transcription factor 31 (LOC118050883), mRNA	XM_035061352.1	100	41	0	7.65e-13	76.8
PED	CLocus_18096	Yes	yes	Viola pedatifida voucher Kellar_1425 photosystem I P700 chlorophyll a apoprotein A2 gene, complete cds; chloroplast	KT457493.1	100	74	0	8.13e-31	137
PED	CLocus_18131	Yes	no	REDICTED: Manihot esculenta 17.3 kDa class I heat shock protein-like (LOC110608658), mRNA	XM_021747935.1	82.123	179	32	7.94e-36	154
PED	CLocus_1819	Yes	no	PREDICTED: Hevea brasiliensis metal tolerance protein 4-like (LOC110671243), transcript variant X4, mRNA	XM_021833657.1	91.379	116	10	1.49e-37	159
PED	CLocus_18374	Yes	yes	PREDICTED: Populus euphratica 7-deoxyloganetin glucosyltransferase-like (LOC105113893), mRNA	XM_011010245.1	84.874	119	16	2.03e-25	119
PED	CLocus_18574	Yes	yes	Viola pedatifida voucher Kellar_1425 NADH dehydrogenase subunit 3 gene, complete cds; chloroplast	KT457016.1	100	34	0	1.1e-08	63.9
PED	CLocus_18722	No	no	Viola seoulensis plastid, complete genome	KP749924.1	100	51	0	3.4e-18	95.3
PED	CLocus_18796	Yes	yes	Viola pedatifida voucher Kellar_1425 photosystem II 47 kDa protein gene, complete cds; chloroplast	KT457643.1	100	30	0	1.95e-06	56.5
PED	CLocus_18943	Yes	yes	PREDICTED: Populus trichocarpa flowering time control protein FPA (LOC7491740), transcript variant X4, mRNA	XM_024605860.1	86.957	69	9	5.11e-13	78.7
PED	CLocus_1896	Yes	yes	PREDICTED: Hevea brasiliensis glucan endo-1,3-beta-glucosidase 14 (LOC110658979), transcript variant X2, mRNA	XM_021816796.1	86.667	90	12	1.22e-19	100
PED	CLocus_19061	Yes	yes	PREDICTED: Hevea brasiliensis transcription factor GTE4-like (LOC110664013), transcript variant X4, mRNA	XM_021823534.1	87.77	139	15	3.44e-38	161
PED	CLocus_19083	Yes	yes	PREDICTED: Populus euphratica isopentenyl-diphosphate Delta-isomerase I (LOC105112811), mRNA	XM_011008671.1	88.571	140	14	2.37e-40	169
PED	CLocus_19264	Yes	yes	Viola pedatifida voucher Kellar_1425 26S ribosomal RNA gene, partial sequence	KT459258.1	93.023	43	2	4.56e-08	62.1
PED	CLocus_19505	No	no	PREDICTED: Manihot esculenta uncharacterized LOC110630915 (LOC110630915), transcript variant X3, mRNA	XM_021778562.1	91.209	91	8	3.04e-27	124
PED	CLocus_19565	Yes	yes	PREDICTED: Hevea brasiliensis respiratory burst oxidase homolog protein D-like (LOC110652513), partial mRNA	XM_021808121.1	85.915	71	10	1.82e-12	76.8
PED	CLocus_1968	Yes	no	Hybanthus galeottii gene for 18S ribosomal RNA, partial sequence	AB354527.1	100	45	0	1.16e-14	84.2
PED	CLocus_19781	No	no	PREDICTED: Hevea brasiliensis uncharacterized LOC110645642 (LOC110645642), mRNA	XM_021798863.1	87.143	70	8	5.06e-13	78.7
PED	CLocus_19816	Yes	yes	Viola pedatifida voucher Kellar_1425 photosystem I subunit VIII gene, complete cds; chloroplast	KT457553.1	100	57	0	2.34e-21	106
PED	CLocus_19860	Yes	no	Populus tomentosa electron transport chain protein (Potom.002G215100) mRNA, complete cds	MG204249.1	92.632	95	7	4.76e-31	137
PED	CLocus_20018	No	no	Passiflora edulis clone Pe27H17, complete sequence	AC278189.1	79.592	147	29	6.88e-21	104
PED	CLocus_20069	Yes	yes	PREDICTED: Populus alba xyloglucan endotransglucosylase/hydrolase protein 15-like (LOC118041562), mRNA	XM_035048983.1	84.298	121	17	5.91e-25	117
PED	CLocus_20101	Yes	no	Viola pedatifida voucher Kellar_1425 NADH dehydrogenase subunit J gene, complete cds; chloroplast	KT457223.1	100	111	0	1.08e-51	206
PED	CLocus_20107	Yes	yes	PREDICTED: Populus trichocarpa probable LRR receptor-like serine/threonine-protein kinase At2g16250 (LOC7464426), transcript variant X2, mRNA	XM_024584795.1	83.846	130	21	6.37e-27	124
PED	CLocus_20113	Yes	yes	Viola pedatifida voucher Kellar_1425 ATP synthase CF1 beta subunit gene, complete cds; chloroplast	KT456688.1	100	59	0	1.82e-22	110
PED	CLocus_20698	Yes	no	PREDICTED: Populus alba ethylene-response factor C3-like (LOC118062188), mRNA	XM_035075904.1	93.22	59	4	8.17e-16	87.9
PED	CLocus_20788	Yes	yes	PREDICTED: Hevea brasiliensis L-ascorbate oxidase homolog (LOC110636115), mRNA	XM_021785667.1	86.726	113	15	9.83e-28	126
PED	CLocus_2103	Yes	yes	PREDICTED: Hevea brasiliensis peptidyl-prolyl cis-trans isomerase CYP59-like (LOC110659620), mRNA	XM_021817596.1	91.111	90	8	1.41e-26	122
PED	CLocus_21125	Yes	yes	PREDICTED: Populus euphratica nuclear transport factor 2 (LOC105133707), transcript variant X2, mRNA	XM_011037791.1	94	50	3	8.15e-13	76.8
PED	CLocus_21163	Yes	no	Hirtella bicornis photosystem II CP47 chlorophyll apoprotein (psbB), photosystem II protein T (psbT), and photosystem II protein N (psbN) genes, complete cds; and photosystem II phosphoprotein (psbH) gene, partial cds; chloroplast	EU002416.1	100	29	0	7.4e-06	54.7
PED	CLocus_21289	Yes	no	Populus tomentosa Oxygen evolving enhancer protein 3 (PsbQ) (Potom.018G047800) mRNA, complete cds	MG204301.1	87.059	170	22	2.38e-47	193
PED	CLocus_21494	Yes	yes	PREDICTED: Hevea brasiliensis DNA damage-repair/toleration protein DRT100-like (LOC110649425), mRNA	XM_021803986.1	82.812	128	22	2.25e-24	115
PED	CLocus_21699	Yes	yes	Viola pedatifida voucher Kellar_1425 photosystem II 44 kDa protein gene, complete cds; chloroplast	KT457673.1	97.619	42	1	1.76e-11	73.1
PED	CLocus_21764	Yes	yes	PREDICTED: Hevea brasiliensis alpha-mannosidase 2-like (LOC110641257), mRNA	XM_021792923.1	87.755	147	18	1.54e-41	172
PED	CLocus_2186	Yes	yes	PREDICTED: Populus alba 18S ribosomal RNA (LOC118049491), rRNA	XR_004687690.1	100	45	0	8.55e-15	84.2
PED	CLocus_21898	Yes	yes	PREDICTED: Populus alba LRR receptor-like serine/threonine-protein kinase GSO1 (LOC118054356), mRNA	XM_035065908.1	83.246	191	32	1.72e-42	176
PED	CLocus_2204	Yes	yes	PREDICTED: Populus euphratica (R)-mandelonitrile lyase-like (LOC105117354), transcript variant X2, mRNA	XM_011015003.1	80.952	105	20	5.29e-15	84.2
PED	CLocus_22088	No	no	Manihot esculenta mitochondrion, complete genome	NC_045136.1	96.218	238	9	6.75e-107	390
PED	CLocus_22111	Yes	yes	PREDICTED: Populus alba pyruvate dehydrogenase E1 component subunit beta-3, chloroplastic-like (LOC118050854), mRNA	XM_035061330.1	85.646	209	29	8.05e-61	237
PED	CLocus_22117	Yes	no	PREDICTED: Populus trichocarpa PAP-specific phosphatase HAL2-like (LOC7495258), mRNA	XM_002317199.3	86.391	169	23	2.36e-45	185
PED	CLocus_22256	No	no	Ricinus communis mitochondrion, complete genome	HQ874649.1	95	60	1	1.73e-17	93.5
PED	CLocus_22294	Yes	no	PREDICTED: Manihot esculenta transmembrane protein 87B-like (LOC110619599), mRNA	XM_021763110.1	85.143	175	26	1.09e-43	180
PED	CLocus_22356	Yes	yes	PREDICTED: Hevea brasiliensis CCR4-NOT transcription complex subunit 10-like (LOC110660053), transcript variant X4, mRNA	XM_021818207.1	86.286	175	24	5.14e-47	191
PED	CLocus_22408	Yes	no	PREDICTED: Populus trichocarpa L10-interacting MYB domain-containing protein (LOC7460429), mRNA	XM_024595499.1	82.353	170	30	3.09e-34	148
PED	CLocus_22434	Yes	no	PREDICTED: Populus trichocarpa CRM-domain containing factor CFM2, chloroplastic (LOC18095304), mRNA	XM_024587679.1	90.09	111	11	3.87e-33	145
PED	CLocus_22454	Yes	no	PREDICTED: Populus trichocarpa eukaryotic translation initiation factor (LOC7465426), transcript variant X2, mRNA	XM_024590483.1	80.556	216	37	1.37e-43	180
PED	CLocus_22522	Yes	no	PREDICTED: Manihot esculenta premnaspirodiene oxygenase-like (LOC110600837), mRNA	XM_021737731.1	87.129	101	13	2e-24	115
PED	CLocus_22525	Yes	yes	PREDICTED: Populus alba ATP-dependent DNA helicase homolog RECG, chloroplastic (LOC118046381), mRNA	XM_035055255.1	91.304	69	6	5.08e-18	95.3
PED	CLocus_22556	Yes	no	PREDICTED: Populus alba auxin response factor 19-like (LOC118048107), transcript variant X3, mRNA	XM_035057655.1	94.286	35	2	7.82e-06	54.7
PED	CLocus_22573	Yes	yes	PREDICTED: Populus euphratica 60S ribosomal protein L10-like (LOC105116242), mRNA	XM_011013475.1	82.317	164	28	7.68e-32	141
PED	CLocus_22605	Yes	yes	PREDICTED: Populus trichocarpa protein NAP1 (LOC7476731), mRNA	XM_024586147.1	87.402	127	16	8.14e-34	147
PED	CLocus_22847	Yes	no	PREDICTED: Hevea brasiliensis pentatricopeptide repeat-containing protein At5g59600 (LOC110635244), mRNA	XM_021784493.1	88.158	152	18	2.76e-44	182
PED	CLocus_23151	Yes	yes	PREDICTED: Hevea brasiliensis ABC transporter C family member 5-like (LOC110655663), transcript variant X6, mRNA	XM_021812091.1	89.231	130	13	3.68e-38	161
PED	CLocus_23164	Yes	yes	PREDICTED: Populus alba UDP-glucuronic acid decarboxylase 2-like (LOC118046797), transcript variant X2, mRNA	XM_035055837.1	82.635	167	29	3.53e-34	148
PED	CLocus_23196	Yes	yes	PREDICTED: Hevea brasiliensis respiratory burst oxidase homolog protein D-like (LOC110652513), partial mRNA	XM_021808121.1	88.571	70	8	3.02e-15	86.1
PED	CLocus_23266	No	no	Linum usitatissimum chromosome Lu2	CP027626.1	85.542	83	6	1.92e-14	82.4
PED	CLocus_23336	Yes	yes	Viola pedatifida voucher Kellar_1425 18S ribosomal RNA gene, partial sequence	KT459216.1	100	31	0	6.44e-07	58.4
PED	CLocus_23340	Yes	no	PREDICTED: Populus trichocarpa protein BREAST CANCER SUSCEPTIBILITY 2 homolog B (LOC7463421), mRNA	XM_002320559.3	86.047	86	12	1.65e-17	93.5
PED	CLocus_23362	Yes	yes	PREDICTED: Ricinus communis multiple inositol polyphosphate phosphatase 1 (LOC8272082), mRNA	XM_002520732.3	86.339	183	25	9.49e-50	200
PED	CLocus_23408	Yes	yes	PREDICTED: Hevea brasiliensis lysine histidine transporter-like 8 (LOC110636161), mRNA	XM_021785726.1	88.393	112	13	1.47e-30	135
PED	CLocus_23627	No	no	PREDICTED: Populus trichocarpa uncharacterized LOC7464054 (LOC7464054), mRNA	XM_002323173.3	80.612	98	13	6.89e-11	71.3
PED	CLocus_2373	Yes	yes	Hirtella physophora Sec-independent protein translocase (mttB) gene, partial cds; mitochondrial	KJ414847.1	97.436	39	1	1.04e-09	67.6
PED	CLocus_24087	No	no	Linum usitatissimum chromosome Lu4	CP027628.1	83.942	137	20	1.02e-28	130
PED	CLocus_24136	Yes	yes	Viola pedatifida voucher Kellar_1425 NADH dehydrogenase subunit 3 gene, complete cds; chloroplast	KT457016.1	100	32	0	1.42e-07	60.2
PED	CLocus_24171	Yes	yes	PREDICTED: Hevea brasiliensis beta-1,4-mannosyl-glycoprotein 4-beta-N-acetylglucosaminyltransferase-like (LOC110635648), transcript variant X4, mRNA	XM_021785070.1	85.161	155	21	6.21e-37	158
PED	CLocus_24318	Yes	no	PREDICTED: Hevea brasiliensis uroporphyrinogen decarboxylase-like (LOC110668078), transcript variant X2, mRNA	XM_021829138.1	87.755	98	12	3.85e-24	115
PED	CLocus_24645	Yes	yes	Viola pedatifida voucher Kellar_1425 photosystem II 44 kDa protein gene, complete cds; chloroplast	KT457673.1	100	37	0	3.06e-10	69.4
PED	CLocus_2470	Yes	no	PREDICTED: Hevea brasiliensis ankyrin-3 (LOC110639357), mRNA	XM_021790268.1	87	100	13	1.39e-23	113
PED	CLocus_24785	Yes	yes	Viola pedatifida voucher Kellar_1425 RNA polymerase beta'' subunit gene, complete cds; chloroplast	KT458422.1	100	53	0	4.37e-19	99
PED	CLocus_25072	Yes	no	Manihot carthagenensis isolate Mozambique_Manihot_glaziovii photosystem II CP43 chlorophyll apoprotein (psbC) gene, complete cds; chloroplast	MK427457.1	100	41	0	1.13e-12	76.8
PED	CLocus_25194	Yes	yes	PREDICTED: Hevea brasiliensis DNA replication licensing factor MCM3-like (LOC110661826), mRNA	XM_021820586.1	92.045	88	7	2.59e-27	124
PED	CLocus_25267	Yes	no	PREDICTED: Hevea brasiliensis ethylene-responsive transcription factor ERF109-like (LOC110646849), mRNA	XM_021800423.1	95.238	42	2	8.67e-10	67.6
PED	CLocus_25588	Yes	yes	PREDICTED: Ricinus communis probable LRR receptor-like serine/threonine-protein kinase At1g34110 (LOC8281388), mRNA	XM_015724131.2	100	31	0	6.59e-07	58.4
PED	CLocus_2564	Yes	yes	PREDICTED: Populus trichocarpa probable serine/threonine-protein kinase WNK4 (LOC7465164), transcript variant X2, mRNA	XM_024583637.1	81.757	148	22	2.2e-25	119
PED	CLocus_25674	Yes	no	PREDICTED: Hevea brasiliensis transcription factor bHLH68-like (LOC110661074), mRNA	XM_021819602.1	83.962	106	6	6.71e-17	91.6
PED	CLocus_2569	Yes	yes	Rhizophora mangle 23S ribosomal RNA gene, complete sequence; chloroplast gene for chloroplast product	AF355764.1	100	44	0	2.69e-14	82.4
PED	CLocus_25695	Yes	no	PREDICTED: Populus trichocarpa scarecrow-like protein 13 (LOC7463692), transcript variant X2, mRNA	XM_024603351.1	86.429	140	19	5.35e-36	154
PED	CLocus_2590	Yes	yes	PREDICTED: Hevea brasiliensis RING-H2 finger protein ATL47-like (LOC110632060), transcript variant X2, mRNA	XM_021780165.1	88.462	130	15	3.55e-37	158
PED	CLocus_260	Yes	no	PREDICTED: Ricinus communis pentatricopeptide repeat-containing protein At1g08070, chloroplastic (LOC8275847), mRNA	XM_015722568.2	89.062	128	14	1.2e-37	159
PED	CLocus_26200	Yes	yes	Viola pedatifida voucher Kellar_1425 18S ribosomal RNA gene, partial sequence	KT459216.1	100	31	0	7.05e-07	58.4
PED	CLocus_26506	No	no	Populus davidiana chloroplast, complete genome	MT407464.1	100	72	0	1.43e-29	134
PED	CLocus_27762	Yes	no	Manihot esculenta precursor microRNA miR160d gene, complete sequence	JX014007.1	93.878	49	3	5.43e-12	75
PED	CLocus_27777	Yes	yes	PREDICTED: Hevea brasiliensis kinesin-like protein KIN-12D (LOC110643550), transcript variant X2, mRNA	XM_021795967.1	90.722	97	9	1.38e-28	130
PED	CLocus_2789	Yes	yes	Viola pedatifida voucher Kellar_1425 NADH dehydrogenase subuni	KT457045.1	100	49	0	5.57e-17	91.6
PED	CLocus_2805	No	no	Linum usitatissimum chromosome Lu13	CP027623.1	82.022	89	16	1.83e-12	76.8
PED	CLocus_28226	Yes	no	PREDICTED: Populus alba DNA-directed RNA polymerase III subunit 2 (LOC118043960), transcript variant X2, mRNA	XM_035052076.1	91.579	95	8	2.32e-29	132
PED	CLocus_28620	Yes	no	PREDICTED: Manihot esculenta IQ domain-containing protein IQM1 (LOC110603373), mRNA	XM_021741082.1	93.939	66	4	1.2e-19	100
PED	CLocus_29447	Yes	yes	PREDICTED: Populus alba probable clathrin assembly protein At4g32285 (LOC118052099), mRNA	XM_035062932.1	84.27	89	14	9.09e-16	87.9
PED	CLocus_30154	Yes	yes	PREDICTED: Populus trichocarpa peptide-N4-(N-acetyl-beta-glucosaminyl)asparagine amidase A (LOC7472347), mRNA	XM_002316820.3	90	100	10	1.38e-28	130
PED	CLocus_30167	Yes	yes	PREDICTED: Ricinus communis peroxisome biogenesis protein 2 (LOC8274539), mRNA	XM_015717384.2	96.04	101	4	3.79e-39	165
PED	CLocus_30512	No	no	Viola websteri chloroplast, complete genome	NC_041585.1	100	28	0	2.9e-05	52.8
PED	CLocus_310	No	no	Ctenolophon englerianus chloroplast, complete genome	MN313429.1	100	74	0	1.14e-30	137
PED	CLocus_3163	Yes	no	PREDICTED: Jatropha curcas ABC transporter B family member 11 (LOC105642698), mRNA	XM_012227610.3	91.525	59	5	4.44e-14	82.4
PED	CLocus_318	Yes	no	PREDICTED: Populus alba ABC transporter G family member 11-like (LOC118031328), mRN	XM_035035702.1	90.909	88	8	1.74e-25	119
PED	CLocus_31857	Yes	no	PREDICTED: Jatropha curcas tRNA uridine 5-carboxymethylaminomethyl modification enzyme MnmG (LOC105640182), transcript variant X3, mRNA	XM_020681741.1	92.188	128	10	3.11e-44	182
PED	CLocus_31974	Yes	no	PREDICTED: Hevea brasiliensis PHD finger protein ALFIN-LIKE 3-like (LOC110635759), transcript variant X4, mRNA	XM_021785197.1	95.402	87	4	1.56e-31	139
PED	CLocus_32044	Yes	no	PREDICTED: Populus trichocarpa retinoblastoma-related protein (LOC7455806), transcript variant X4, mRNA	XM_024587498.1	84.579	214	29	2.12e-52	209
PED	CLocus_3244	Yes	yes	Viola pedatifida voucher Kellar_1425 NADH dehydrogenase subunit 3 gene, complete cds; chloroplast	KT457016.1	100	33	0	3.9e-08	62.1
PED	CLocus_32530	Yes	no	PREDICTED: Populus alba aconitate hydratase, cytoplasmic (LOC118040387), mRNA	XM_035047318.1	90.789	76	7	3.43e-20	102
PED	CLocus_32603	Yes	yes	PREDICTED: Populus alba 18S ribosomal RNA (LOC118049491), rRNA	XR_004687690.1	100	47	0	9e-16	87.9
PED	CLocus_3296	Yes	yes	PREDICTED: Hevea brasiliensis glutamate--glyoxylate aminotransferase 2 (LOC110640694), transcript variant X2, mRNA	XM_021792121.1	88.636	88	10	5.85e-22	108
PED	CLocus_33091	No	no	Linum usitatissimum chromosome Lu11	CP027621.1	87.283	173	22	3.07e-49	198
PED	CLocus_33216	Yes	no	Populus tomentosa C2 domain-containing protein (C2-2) mRNA, complete cds	MF463590.1	78.199	211	39	1.37e-33	147
PED	CLocus_33341	No	no	Kandelia obovata chloroplast, complete genome	MN313722.1	100	43	0	1.22e-13	80.5
PED	CLocus_334	No	no	Kandelia obovata chloroplast, complete genome	MN313722.1	95.918	49	2	1.34e-13	80.5
PED	CLocus_337	Yes	no	PREDICTED: Manihot esculenta ribulose bisphosphate carboxylase/oxygenase activase, chloroplastic (LOC110626571), transcript variant X5, mRNA	XM_021772561.1	86.585	82	11	3.41e-17	91.6
PED	CLocus_33761	Yes	no	PREDICTED: Populus euphratica COBRA-like protein 10 (LOC105142399), transcript variant X2, mRNA	XM_011050003.1	81.212	165	31	9.65e-30	134
PED	CLocus_3402	No	no	Kandelia obovata chloroplast, complete genome	MN313722.1	100	49	0	5.07e-17	91.6
PED	CLocus_34033	No	no	PREDICTED: Hevea brasiliensis uncharacterized LOC110648854 (LOC110648854), mRNA	XM_021803215.1	82.5	120	18	3.1e-20	102
PED	CLocus_34044	Yes	yes	PREDICTED: Manihot esculenta pollen receptor-like kinase 3 (LOC110610243), mRNA	XM_021750081.1	78.286	175	32	1.8e-27	126
PED	CLocus_3455	Yes	no	PREDICTED: Hevea brasiliensis cysteine synthase 2-like (LOC110663990), transcript variant X1, mRNA	XM_021823500.1	86.726	113	15	1.45e-27	126
PED	CLocus_34752	Yes	no	PREDICTED: Hevea brasiliensis exportin-2-like (LOC110670438), mRNA	XM_021832486.1	82.759	145	21	1.13e-27	126
PED	CLocus_35190	No	no	Turnera subulata scf489_sz193770 genomic sequence	MK922465.1	85	100	15	3.36e-20	102
PED	CLocus_35346	No	no	PREDICTED: Ricinus communis uncharacterized LOC8265478 (LOC8265478), transcript variant X2, mRNA	XM_025158082.1	94.118	51	3	5.06e-13	78.7
PED	CLocus_35532	Yes	yes	PREDICTED: Ricinus communis pentatricopeptide repeat-containing protein At2g03380, mitochondrial (LOC8289150), mRNA	XM_015727507.2	91.765	85	7	2.98e-25	119
PED	CLocus_35596	Yes	yes	PREDICTED: Ricinus communis BTB/POZ domain-containing protein At1g67900 (LOC8283454), transcript variant X2, mRNA	XM_025159268.1	83.815	173	26	1.13e-38	163
PED	CLocus_3649	Yes	yes	PREDICTED: Populus euphratica serine/threonine-protein kinase CDL1-like (LOC105117132), mRNA	XM_011014690.1	89.147	129	14	2.8e-38	161
PED	CLocus_36631	Yes	no	PREDICTED: Hevea brasiliensis 5'-nucleotidase domain-containing protein DDB_G0275467 (LOC110659833), transcript variant X2, mRNA	XM_021817887.1	89.362	141	13	1.48e-42	176
PED	CLocus_3671	Yes	no	PREDICTED: Hevea brasiliensis putative oligosaccharyltransferase complex subunit CG9662 (LOC110649642), transcript variant X2, mRNA	XM_021804309.1	92	50	4	7.58e-11	71.3
PED	CLocus_36750	No	no	PREDICTED: Ricinus communis uncharacterized LOC8271829 (LOC8271829), mRNA	XM_015727207.2	86.184	152	21	3.32e-39	165
PED	CLocus_36770	Yes	no	PREDICTED: Manihot esculenta DNA-binding protein SMUBP-2 (LOC110620855), mRNA	XM_021764784.1	90.909	99	7	2.4e-29	132
PED	CLocus_36927	No	no	Populus trichocarpa clone Pop1-44B2, complete sequence	AC182692.2	79.268	164	32	1.11e-23	113
PED	CLocus_36973	Yes	yes	PREDICTED: Populus trichocarpa putative lipase C4A8.10 (LOC7472312), transcript variant X2, mRNA	XM_024611563.1	87.85	107	13	1.45e-27	126
PED	CLocus_37022	Yes	yes	Viola pedatifida voucher Kellar_1425 RNA polymerase beta subunit gene, complete cds; chloroplast	KT458362.1	100	42	0	6.08e-13	78.7
PED	CLocus_37268	Yes	no	PREDICTED: Populus euphratica polyubiquitin (LOC105130173), mRNA	XM_011032547.1	87.857	140	17	3.03e-39	165
PED	CLocus_37281	Yes	yes	PREDICTED: Hevea brasiliensis ABC transporter G family member 10-like (LOC110649149), mRNA	XM_021803584.1	80.734	109	17	1.77e-14	82.4
PED	CLocus_374	No	no	Linum usitatissimum chromosome Lu2	CP027626.1	96.875	32	1	8.66e-06	54.7
PED	CLocus_37886	Yes	no	PREDICTED: Manihot esculenta pleiotropic drug resistance protein 1-like (LOC110610686), mRNA	XM_021750724.1	91.837	98	8	8.27e-31	137
PED	CLocus_37887	Yes	no	Viola pedatifida voucher Kellar_1425 NADH dehydrogenase	KT457016.1	100	114	0	6.29e-53	211
PED	CLocus_37963	Yes	no	PREDICTED: Populus alba cellulose synthase A catalytic subunit 8 [UDP-forming]-like (LOC118055035), mRNA	XM_035066822.1	97.297	74	2	1.78e-27	126
PED	CLocus_37977	Yes	yes	PREDICTED: Ricinus communis transcription repressor OFP14 (LOC8277235), mRNA	XM_002528155.3	87.5	80	10	1.81e-17	93.5
PED	CLocus_38002	Yes	no	Populus alba alpha-1,4 glucan phosphorylase L-2 isozyme, chloroplastic/amyloplastic-like (LOC118043305), transcript variant X3, mRNA	XM_035051248.1	81.768	181	33	2.52e-35	152
PED	CLocus_38155	Yes	yes	Viola pedatifida voucher Kellar_1425 26S ribosomal RNA gene, partial sequence	KT459258.1	100	30	0	1.36e-06	56.5
PED	CLocus_38230	Yes	yes	PREDICTED: Manihot esculenta UPF0503 protein At3g09070, chloroplastic (LOC110621772), mRNA	XM_021766068.1	84.884	172	21	2.33e-40	169
PED	CLocus_38452	Yes	yes	PREDICTED: Hevea brasiliensis glucan endo-1,3-beta-glucosidase 4-like (LOC110644895), transcript variant X2, mRNA	XM_021797855.1	85.612	139	20	8.51e-34	147
PED	CLocus_38519	Yes	no	PREDICTED: Hevea brasiliensis serine carboxypeptidase-like 40 (LOC110634923), mRNA	XM_021784084.1	85.859	99	14	1.23e-21	106
PED	CLocus_39201	Yes	no	PREDICTED: Hevea brasiliensis protein KINESIN LIGHT CHAIN-RELATED 3-like (LOC110657091), mRNA	XM_021814153.1	87.255	102	11	2.67e-24	115
PED	CLocus_39338	Yes	no	PREDICTED: Populus alba ATP-dependent DNA helicase Q-like 5 (LOC118048813), transcript variant X2, mRNA	XM_035058633.1	91.837	49	4	3.06e-10	69.4
PED	CLocus_3957	No	no	PREDICTED: Manihot esculenta uncharacterized LOC110622167 (LOC110622167), mRNA	XM_021766590.1	84.466	103	14	1.17e-19	100
PED	CLocus_39739	Yes	yes	Viola pedatifida voucher Kellar_1425 18S ribosomal RNA gene, partial sequence	KT459216.1	100	47	0	6.29e-16	87.9
PED	CLocus_39913	Yes	yes	PREDICTED: Manihot esculenta SEC14 cytosolic factor (LOC110612155), mRNA	XM_021752855.1	79.882	169	29	1.39e-28	130
PED	CLocus_39978	Yes	no	PREDICTED: Hevea brasiliensis F-box/LRR-repeat protein At1g67190-like (LOC110659953), transcript variant X2, mRNA	XM_021818073.1	86.705	173	23	1.42e-47	193
PED	CLocus_40555	Yes	yes	PREDICTED: Ricinus communis protein PHLOEM PROTEIN 2-LIKE A10 (LOC8265267), mRNA	XM_002510019.3	88.312	77	9	1.82e-17	93.5
PED	CLocus_41038	Yes	yes	PREDICTED: Hevea brasiliensis pectin acetylesterase 11-like (LOC110667215), transcript variant X2, mRNA	XM_021827997.1	91.525	59	5	3.08e-14	82.4
PED	CLocus_4114	Yes	yes	PREDICTED: Populus alba PHD finger protein ING2-like (LOC118056731), transcript variant X2, mRNA	XM_035069049.1	81.548	168	29	6.92e-31	137
PED	CLocus_4115	Yes	yes	PREDICTED: Manihot esculenta ribosomal RNA large subunit methyltransferase I (LOC110603153), transcript variant X2, mRNA	XM_021740844.1	93.258	89	6	2.47e-29	132
PED	CLocus_41341	Yes	yes	Viola pedatifida voucher Kellar_1425 ATP synthase CF1 beta subunit gene, complete cds; chloroplast	KT456688.1	100	74	0	7.01e-31	137
PED	CLocus_41409	Yes	no	PREDICTED: Populus alba FAD synthase (LOC118048343), transcript variant X3, mRNA	XM_035057970.1	91.892	74	5	2.08e-20	102
PED	CLocus_4146	Yes	yes	Viola pedatifida voucher Kellar_1425 26S ribosomal RNA gene, partial sequence	KT459258.1	100	30	0	2.32e-06	56.5
PED	CLocus_4154	Yes	yes	Viola pedatifida voucher Kellar_1425 photosystem II 47 kDa	KT457643.1	100	30	0	2.11e-06	56.5
PED	CLocus_41542	No	no	PREDICTED: Ricinus communis uncharacterized LOC107261480 (LOC107261480), mRNA	XM_015721085.2	82.222	225	25	3.72e-49	198
PED	CLocus_41668	Yes	no	PREDICTED: Ricinus communis subtilisin-like protease SBT1.9 (LOC8278848), mRNA	XM_002510149.3	93.478	46	3	2.51e-10	69.4
PED	CLocus_41709	Yes	yes	PREDICTED: Jatropha curcas phosphatidylinositol/phosphatidylcholine transfer protein SFH12 (LOC105645518), transcript variant X4, mRNA	XM_020683834.2	82.682	179	31	1.62e-37	159
PED	CLocus_41756	Yes	no	PREDICTED: Manihot esculenta histone H2B-like (LOC110627127), mRNA	XM_021773372.1	85.849	212	27	2.32e-56	222
PED	CLocus_41849	Yes	yes	PREDICTED: Jatropha curcas PHD finger protein At1g33420 (LOC105647026), mRNA	XM_012233001.3	92.982	114	8	9.57e-40	167
PED	CLocus_419	Yes	yes	Viola pedatifida voucher Kellar_1425 26S ribosomal RNA gene, partial sequence	KT459258.1	97.619	42	1	2.2e-11	73.1
PED	CLocus_41949	Yes	yes	Viola pedatifida voucher Kellar_1425 ATP synthase CF1 beta subunit gene, complete cds; chloroplast	KT456688.1	98.667	75	1	8.78e-30	134
PED	CLocus_41965	Yes	no	PREDICTED: Hevea brasiliensis 2-isopropylmalate synthase 2, chloroplastic-like (LOC110634175), mRNA	XM_021783110.1	88.764	89	10	1.34e-22	110
PED	CLocus_42307	Yes	yes	Viola pedatifida voucher Kellar_1425 photosystem I P700 chlorophyll a apoprotein A2 gene, complete cds; chloroplast	KT457493.1	100	74	0	6.65e-31	137
PED	CLocus_42396	No	no	PREDICTED: Hevea brasiliensis uncharacterized LOC110634634 (LOC110634634), mRNA	XM_021783707.1	84.848	99	13	3.88e-19	99
PED	CLocus_42408	Yes	yes	PREDICTED: Ricinus communis SART-1 family protein DOT2 (LOC8275669), mRNA	XM_002516470.3	90.435	115	9	6.64e-35	150
PED	CLocus_42477	Yes	yes	PREDICTED: Hevea brasiliensis alpha-mannosidase 2-like (LOC110641257), mRNA	XM_021792923.1	89.189	148	14	7e-45	183
PED	CLocus_42844	Yes	yes	PREDICTED: Populus euphratica putative ABC1 protein At2g40090 (LOC105140019), transcript variant X2, mRNA	XM_011046788.1	84.507	142	22	4.69e-32	141
PED	CLocus_42939	Yes	yes	Viola pedatifida voucher Kellar_1425 photosystem II 44 kDa protein gene, complete cds; chloroplast	KT457673.1	100	57	0	2.22e-21	106
PED	CLocus_42946	Yes	yes	PREDICTED: Populus alba LRR receptor-like serine/threonine-protein kinase (LOC118037717), mRNA	XM_035043794.1	91.579	95	8	3.85e-29	132
PED	CLocus_43111	Yes	no	Viola philippica VpGA20-oxidase mRNA, complete cds	MH651761.1	97.386	153	4	4.98e-68	261
PED	CLocus_43403	Yes	no	PREDICTED: Hevea brasiliensis pyruvate decarboxylase 2 (LOC110655831), mRNA	XM_021812287.1	87.079	178	23	3.21e-50	202
PED	CLocus_43426	Yes	no	PREDICTED: Populus alba probable polyamine transporter At3g19553 (LOC118055482), transcript variant X2, mRNA	XM_035067400.1	92.632	95	7	6.52e-31	137
PED	CLocus_437	Yes	yes	Viola pedatifida voucher Kellar_1425 photosystem II 47 kDa protein gene, complete cds; chloroplast	KT457643.1	96.154	52	2	2.06e-15	86.1
PED	CLocus_43710	Yes	yes	PREDICTED: Populus trichocarpa protein DYAD (LOC18097752), transcript variant X4, mRNA	XM_024599778.1	93.258	89	6	3.45e-29	132
PED	CLocus_4382	Yes	no	PREDICTED: Populus alba pathogenesis-related thaumatin-like protein 3.5 (LOC118029363), mRNA	XM_035033244.1	96.774	31	1	2.46e-05	52.8
PED	CLocus_43974	Yes	no	PREDICTED: Populus alba protein TSS-like (LOC118057719), mRNA	XM_035070391.1	84	175	24	3.28e-39	165
PED	CLocus_44046	Yes	yes	Licania alba NADH dehydrogenase subunit 7 (nad7) gene, complete cds; mitochondrial	KJ414987.1	83.613	238	23	5.06e-58	228
PED	CLocus_441	Yes	yes	PREDICTED: Hevea brasiliensis DExH-box ATP-dependent RNA helicase DExH3 (LOC110665043), mRNA	XM_021825006.1	94.737	95	5	3.59e-34	148
PED	CLocus_44117	Yes	no	PREDICTED: Ricinus communis polyadenylate-binding protein 2 (LOC8273530), transcript variant X2, mRNA	XM_025159546.1	98.077	52	1	6.17e-17	91.6
PED	CLocus_44193	Yes	no	PREDICTED: Jatropha curcas probable glycosyltransferase STELLO2 (LOC105645228), mRNA	XM_012230772.3	90.909	110	10	1.93e-34	148
PED	CLocus_44245	Yes	yes	PREDICTED: Jatropha curcas transcription factor TCP7 (LOC105632932), mRNA	XM_012215404.3	82.424	165	29	4.24e-33	145
PED	CLocus_44259	Yes	yes	PREDICTED: Hevea brasiliensis DAR GTPase 3, chloroplastic (LOC110645133), mRNA	XM_021798177.1	88.421	95	11	4.21e-24	115
PED	CLocus_44572	Yes	no	PREDICTED: Populus trichocarpa auxin response factor 5 (LOC7490662), transcript variant X2, mRNA	XM_024594489.1	90	110	11	1.39e-32	143
PED	CLocus_44579	Yes	no	PREDICTED: Manihot esculenta F-box/kelch-repeat protein At5g15710 (LOC110609791), transcript variant X2, mRNA	XM_021749592.1	87.958	191	23	1.72e-57	226
PED	CLocus_44588	Yes	no	PREDICTED: Manihot esculenta probable indole-3-acetic acid-amido synthetase GH3.1 (LOC110629542), mRNA	XM_021776561.1	85.87	92	13	3.54e-19	99
PED	CLocus_44680	Yes	yes	PREDICTED: Jatropha curcas nuclear poly(A) polymerase 4 (LOC105638230), transcript variant X2, mRNA	XM_020680864.2	89.041	146	16	3.07e-44	182
PED	CLocus_44692	Yes	no	PREDICTED: Populus alba pentatricopeptide repeat-containing protein At1g62350 (LOC118055536), mRNA	XM_035067457.1	83.486	109	18	2.69e-20	102
PED	CLocus_447	Yes	yes	PREDICTED: Hevea brasiliensis NADH dehydrogenase [ubiquinone] iron-sulfur protein 8-A, mitochondrial-like (LOC110645479), mRNA	XM_021798667.1	93.151	73	5	6.59e-22	108
PED	CLocus_44762	No	no	Viola verecunda chloroplast, complete genome	MW586692.1	97.857	140	3	1.05e-62	243
PED	CLocus_44920	Yes	yes	PREDICTED: Populus trichocarpa monosaccharide-sensing protein 2 (LOC7471751), transcript variant X2, mRNA	XM_024595506.1	86.735	98	13	1.8e-22	110
PED	CLocus_44933	Yes	yes	PREDICTED: Manihot esculenta pleiotropic drug resistance protein 1-like (LOC110625481), mRNA	XM_021771085.1	94.737	38	2	1.66e-07	60.2
PED	CLocus_45013	Yes	no	PREDICTED: Hevea brasiliensis cullin-3A (LOC110638747), mRNA	XM_021789419.1	92.617	149	11	2.54e-54	215
PED	CLocus_45141	Yes	yes	PREDICTED: Hevea brasiliensis gamma-interferon-inducible lysosomal thiol reductase (LOC110653904), mRNA	XM_021809742.1	89.247	93	10	7.85e-25	117
PED	CLocus_45158	Yes	yes	Viola pedatifida voucher Kellar_1425 18S ribosomal RNA gene, partial sequence	KT459216.1	100	31	0	5.69e-07	58.4
PED	CLocus_45245	Yes	yes	PREDICTED: Hevea brasiliensis 10 kDa chaperonin, mitochondrial-like (LOC110670757), mRNA	XM_021832920.1	88.732	71	8	5.92e-16	87.9
PED	CLocus_45327	Yes	no	PREDICTED: Hevea brasiliensis FHA domain-containing protein DDL (LOC110668808), transcript variant X9, mRNA	XM_021830191.1	89.655	116	12	3.72e-34	148
PED	CLocus_45354	Yes	no	PREDICTED: Populus trichocarpa protein TORNADO 1 (LOC7487528), mRNA	XM_024590033.1	90.116	172	17	4.9e-57	224
PED	CLocus_45408	No	no	Kandelia obovata chloroplast, complete genome	MN313722.1	100	49	0	4.72e-17	91.6
PED	CLocus_45428	Yes	yes	Cratoxylum formosum 18S ribosomal RNA gene, partial sequence	FJ669697.1	100	32	0	1.38e-07	60.2
PED	CLocus_4550	Yes	no	PREDICTED: Hevea brasiliensis methyltransferase-like protein 13 (LOC110636194), transcript variant X3, mRNA	XM_021785771.1	88.679	106	12	6.39e-29	130
PED	CLocus_45576	No	no	Ctenolophon englerianus chloroplast, complete genome	MN313429.1	100	74	0	7.73e-31	137
PED	CLocus_45617	Yes	no	PREDICTED: Populus trichocarpa probable protein phosphatase 2C 52 (LOC7494425), transcript variant X4, mRNA	XM_024583448.1	83.246	191	27	8.15e-41	171
PED	CLocus_45656	Yes	yes	Viola pedatifida voucher Kellar_1425 26S ribosomal RNA gene, partial sequence	KT459258.1	100	28	0	3.48e-05	52.8
PED	CLocus_45673	Yes	no	PREDICTED: Hevea brasiliensis zinc finger CCCH domain-containing protein ZFN-like (LOC110639443), mRNA	XM_021790384.1	89.796	98	10	1.78e-27	126
PED	CLocus_45689	No	no	Ctenolophon englerianus chloroplast, complete genome	MN313429.1	100	74	0	1.02e-30	137
PED	CLocus_45786	Yes	yes	PREDICTED: Hevea brasiliensis putative 12-oxophytodienoate reductase 11 (LOC110667346), transcript variant X2, mRNA	XM_021828155.1	86.145	166	21	3.65e-43	178
PED	CLocus_45861	Yes	yes	PREDICTED: Hevea brasiliensis 187-kDa microtubule-associated protein AIR9 (LOC110644944), transcript variant X3, mRNA	XM_021797923.1	95.833	48	2	4.61e-13	78.7
PED	CLocus_45890	Yes	no	Sauvagesia africana gene for 18S ribosomal RNA, partial sequence	AB233597.1	95.349	43	2	2.06e-10	69.4
PED	CLocus_4596	Yes	yes	Viola pedatifida voucher Kellar_1425 photosystem II 44 kDa	KT457673.1	100	57	0	2.6e-21	106
PED	CLocus_45977	Yes	no	PREDICTED: Hevea brasiliensis WD repeat-containing protein WRAP73 (LOC110645262), mRNA	XM_021798352.1	87.5	104	13	4.39e-26	121
PED	CLocus_46238	No	no	Viola raddeana chloroplast, complete genome	NC_041584.1	99.5	200	1	5.49e-99	364
PED	CLocus_46274	Yes	yes	Viola pedatifida voucher Kellar_1425 photosystem II 47 kDa.	KT457643.1	100	65	0	7.74e-26	121
PED	CLocus_46333	Yes	yes	PREDICTED: Hevea brasiliensis exocyst complex component SEC10b-like (LOC110638037), transcript variant X3, mRNA	XM_021788444.1	89.655	58	6	6.65e-12	75
PED	CLocus_464	Yes	no	PREDICTED: Ricinus communis probable protein phosphatase 2C 15 (LOC8271481), transcript variant X2, mRNA	XM_002526964.3	89.286	56	6	8.69e-11	71.3
PED	CLocus_46507	Yes	no	PREDICTED: Hevea brasiliensis serine/threonine-protein kinase SMG1-like (LOC110665069), transcript variant X2, mRNA	XM_021825058.1	91.579	95	8	3.83e-29	132
PED	CLocus_46561	Yes	yes	PREDICTED: Hevea brasiliensis CCR4-NOT transcription complex subunit 10-like (LOC110660053), transcript variant X4, mRNA	XM_021818207.1	87.273	165	21	1.85e-46	189
PED	CLocus_4658	No	no	Ctenolophon englerianus chloroplast, complete genome	MN313429.1	98.649	74	1	3.39e-29	132
PED	CLocus_46584	Yes	yes	PREDICTED: Manihot esculenta alkane hydroxylase MAH1-like (LOC110604469), mRNA	XM_021742643.1	91.525	59	5	2.97e-14	82.4
PED	CLocus_46600	Yes	yes	PREDICTED: Populus trichocarpa G-type lectin S-receptor-like serine/threonine-protein kinase At1g34300 (LOC7459096), mRNA	XM_002314731.3	88.125	160	19	5.58e-47	191
PED	CLocus_46640	Yes	yes	PREDICTED: Populus alba probable alpha-mannosidase At5g13980 (LOC118041802), mRNA	XM_035049299.1	100	29	0	6.75e-06	54.7
PED	CLocus_46694	Yes	yes	PREDICTED: Manihot esculenta ras-related protein Rab2BV-like (LOC110619164), mRNA	XM_021762431.1	89.781	137	14	1.53e-42	176
PED	CLocus_46840	Yes	yes	PREDICTED: Ricinus communis DNA-directed RNA polymerase 1B, mitochondrial (LOC8264647), transcript variant X2, mRNA	XM_015716554.2	85.057	87	11	5.83e-16	87.9
PED	CLocus_47128	Yes	no	PREDICTED: Ricinus communis photosystem I reaction center subunit II, chloroplastic (LOC8261461), mRNA	XM_002516726.3	88.889	99	11	2.3e-26	122
PED	CLocus_47214	Yes	yes	PREDICTED: Populus alba T-complex protein 1 subunit zeta 1 (LOC118029747), mRNA	XM_035033671.1	92.308	78	6	3.68e-23	111
PED	CLocus_47466	Yes	yes	PREDICTED: Populus trichocarpa two-component response regulator ARR2 (LOC7477193), transcript variant X6, mRNA	XM_024610939.1	84.946	186	23	1.25e-44	183
PED	CLocus_47491	Yes	no	Viola pedatifida voucher Kellar_1425 cytochrome c biogenesis protein gene, complete cds; chloroplast	KT456838.1	100	201	0	3.23e-101	372
PED	CLocus_47516	Yes	yes	PREDICTED: Populus alba protein TIC 214-like (LOC118030160), mRNA	XM_035034158.1	100	53	0	4.24e-19	99
PED	CLocus_47563	Yes	no	PREDICTED: Populus euphratica myosin-11 (LOC105109807), mRNA	XM_011004632.1	91.667	96	8	1.08e-29	134
PED	CLocus_4764	No	no	PREDICTED: Ricinus communis uncharacterized LOC8269713 (LOC8269713), mRNA	XM_025159122.1	89.13	46	5	6.66e-07	58.4
PED	CLocus_47654	No	no	Viola websteri chloroplast, complete genome	NC_041585.1	99.074	108	1	3.73e-48	195
PED	CLocus_47662	Yes	yes	Viola pedatifida voucher Kellar_1425 26S ribosomal RNA gene, partial sequence	KT459258.1	100	38	0	6.24e-11	71.3
PED	CLocus_48078	Yes	yes	Viola pedatifida voucher Kellar_1425 photosystem II 47 kDa	KT457643.1	100	62	0	5.07e-24	115
PED	CLocus_4867	Yes	yes	Viola pedatifida voucher Kellar_1425 18S ribosomal RNA gene, partial sequence	KT459216.1	100	31	0	4.54e-07	58.4
PED	CLocus_48987	Yes	yes	Viola pedatifida voucher Kellar_1425 26S ribosomal RNA gene, partial sequence	KT459258.1	100	39	0	1.75e-11	73.1
PED	CLocus_48999	Yes	no	PREDICTED: Hevea brasiliensis zinc finger protein ZAT1-like (LOC110666950), mRNA	XM_021827632.1	81.714	175	24	1.61e-33	147
PED	CLocus_49300	Yes	yes	PREDICTED: Jatropha curcas glutamate-1-semialdehyde 2,1-aminomutase 2, chloroplastic (LOC105648759), mRNA	XM_012235251.3	82.114	123	20	7.38e-21	104
PED	CLocus_49598	Yes	no	PREDICTED: Ricinus communis cullin-3A (LOC8260615), mRNA	XM_015721331.2	91.772	158	13	7.5e-56	220
PED	CLocus_49832	Yes	yes	Euphorbia tirucalli EtSS gene for squalene synthetase, complete cds	AB433917.1	88	100	12	3.04e-25	119
PED	CLocus_50	Yes	no	PREDICTED: Hevea brasiliensis probable mediator of RNA polymerase II transcription subunit 37c (LOC110651890), transcript variant X2, mRNA	XM_021807359.1	89.63	135	14	1.81e-41	172
PED	CLocus_50097	Yes	yes	Viola pedatifida voucher Kellar_1425 photosystem II 47 kDa	KT457643.1	100	62	0	5.07e-24	115
PED	CLocus_50466	No	no	Passiflora edulis clone Pe216F3, complete sequence	AC278160.1	84.314	102	16	9.2e-20	100
PED	CLocus_51323	Yes	yes	PREDICTED: Ricinus communis chaperone protein ClpC, chloroplastic (LOC8275503), mRNA	XM_002511056.3	88.276	145	17	4.69e-42	174
PED	CLocus_51432	No	no	Linum usitatissimum chromosome Lu4	CP027628.1	80.8	125	24	3.44e-19	99
PED	CLocus_516	Yes	yes	PREDICTED: Populus alba protein TIC 214-like (LOC118030160), mRNA	XM_035034158.1	100	55	0	2.67e-20	102
PED	CLocus_5190	Yes	yes	Viola pedatifida voucher Kellar_1425 18S ribosomal RNA gene, partial sequence	KT459216.1	100	31	0	5.36e-07	58.4
PED	CLocus_522	No	no	Populus davidiana chloroplast, complete genome	MT407464.1	100	72	0	8.08e-30	134
PED	CLocus_53038	Yes	yes	Viola pedatifida voucher Kellar_1425 photosystem II 44 kDa	KT457673.1	100	41	0	2.19e-12	76.8
PED	CLocus_53134	Yes	yes	Viola pedatifida voucher Kellar_1425 photosystem II 44 kDa protein gene, complete cds; chloroplast	KT457673.1	100	57	0	2.12e-21	106
PED	CLocus_53180	Yes	no	Populus tomentosa clone Ptom.010G25054 leucine-rich repeat protein kinase family protein gene, complete cds	KT972546.1	82.707	133	22	6.85e-25	117
PED	CLocus_53190	No	no	PREDICTED: Manihot esculenta uncharacterized LOC110629024 (LOC110629024), mRNA	XM_021775860.1	91.892	74	6	5.42e-21	104
PED	CLocus_53344	Yes	no	REDICTED: Hevea brasiliensis L-type lectin-domain containing receptor kinase IX.1-like (LOC110645241), mRNA	XM_021798320.1
PED	CLocus_53359	Yes	yes	Viola pedatifida voucher Kellar_1425 26S ribosomal RNA gene, partial sequence	KT457493.1	100	45	0	9.62e-15	84.2
PED	CLocus_53448	Yes	yes	PREDICTED: Hevea brasiliensis DExH-box ATP-dependent RNA helicase DExH3 (LOC110665043), mRNA	XM_021825006.1	88.966	145	16	1.07e-43	180
PED	CLocus_53469	No	no	Viola websteri chloroplast, complete genome	NC_041585.1	100	28	0	2.66e-05	52.8
PED	CLocus_53595	Yes	yes	PREDICTED: Manihot esculenta stromal 70 kDa heat shock-related protein, chloroplastic (LOC110619367), mRNA	XM_021762766.1	84.971	173	26	1.49e-42	176
PED	CLocus_53604	Yes	no	PPREDICTED: Hevea brasiliensis ribulose-phosphate 3-epimerase, cytoplasmic isoform-like (LOC110636574), transcript variant X2, mRNA	XM_021786343.1	86.408	103	14	1.22e-23	113
PED	CLocus_53664	No	no	PREDICTED: Jatropha curcas uncharacterized LOC119370293 (LOC119370293), ncRNA	XR_005177853.1	88.043	92	10	4.37e-22	108
PED	CLocus_53701	Yes	yes	PREDICTED: Manihot esculenta coatomer subunit beta-1 (LOC110610319), transcript variant X3, mRNA	XM_021750186.1	80	205	24	3.34e-35	152
PED	CLocus_53717	Yes	yes	PREDICTED: Populus trichocarpa photosystem I chlorophyll a/b-binding protein 5, chloroplastic (LOC18104896), mRNA	XM_006374882.2	92.105	114	9	3.23e-38	161
PED	CLocus_54018	No	no	Salix paraflabellaris mitochondrion, complete genome	NC_046754.1	97.222	36	1	3.9e-08	62.1
PED	CLocus_54077	Yes	yes	PREDICTED: Jatropha curcas mitochondrial phosphate carrier protein 3, mitochondrial (LOC105648736), transcript variant X2, mRNA	XM_037639675.1	92.982	57	4	4.39e-15	84.2
PED	CLocus_54097	Yes	no	PREDICTED: Hevea brasiliensis cyclic nucleotide-gated ion channel 1 (LOC110646841), mRNA	XM_021800420.1	90	70	7	3.66e-17	91.6
PED	CLocus_54146	Yes	yes	PREDICTED: Populus alba heat shock cognate 70 kDa protein 2-like (LOC118059733), mRNA	XM_035072684.1	88.889	99	11	2.73e-26	122
PED	CLocus_54294	Yes	no	PREDICTED: Populus alba calmodulin-7 (LOC118053853), mRNA	XM_035065249.1	95.714	70	3	5.68e-24	113
PED	CLocus_54328	Yes	yes	PREDICTED: Populus trichocarpa probable LRR receptor-like serine/threonine-protein kinase At2g24230 (LOC7493398), mRNA	XM_002325101.3	85.156	128	19	2.53e-29	132
PED	CLocus_54467	Yes	yes	Viola reichenbachiana voucher GUH-13652 18S ribosomal RNA gene, partial sequence; internal transcribed spacer 1 and 5.8S ribosomal RNA gene, complete sequence; and internal transcribed spacer 2, partial sequence	HM851447.1	96.825	63	2	2.57e-21	106
PED	CLocus_54510	No	no	Linum usitatissimum chromosome Lu3	CP027627.1	95.652	46	2	5.68e-12	75
PED	CLocus_5465	Yes	no	PREDICTED: Manihot esculenta protein DMR6-LIKE OXYGENASE 1-like (LOC110604403), mRNA	XM_021742558.1	92.308	91	7	1.14e-28	130
PED	CLocus_54682	Yes	no	PREDICTED: Ricinus communis transcription factor MYB82 (LOC8281195), mRNA	XM_015717437.2	85.075	67	8	8.13e-10	67.6
PED	CLocus_54799	Yes	no	PREDICTED: Populus alba molybdate transporter 1-like (LOC118053454), mRNA	XM_035064707.1	82.482	137	24	5.79e-26	121
PED	CLocus_54890	Yes	yes	Viola pedatifida voucher Kellar_1425 photosystem II 44 kDa protein gene, complete cds; chloroplast	KT457673.1	98.361	61	0	1.72e-21	106
PED	CLocus_54963	Yes	yes	Viola pedatifida voucher Kellar_1425 NADH dehydrogenase subunit 3 gene, complete cds; chloroplast	KT457016.1	100	33	0	3.31e-08	62.1
PED	CLocus_54978	Yes	yes	Licania alba ATP synthase F1 subunit 1 (atp1) gene, complete cds; and NADH dehydrogenase subunit 2 (nad2) gene, exons 1, 2 and partial cds; mitochondrial	KJ414629.1	100	40	0	5.43e-12	75
PED	CLocus_55274	Yes	no	PREDICTED: Populus alba squalene monooxygenase SE1-like (LOC118045758), mRNA	XM_035054469.1	88.189	127	15	3.26e-35	152
PED	CLocus_553	Yes	yes	PREDICTED: Ricinus communis galacturonosyltransferase 8 (LOC8279036), mRNA	XM_002532687.3	86.607	112	11	5.84e-26	121
PED	CLocus_55304	Yes	yes	Viola pedatifida voucher Kellar_1425 18S ribosomal RNA gene, partial sequence	KT459216.1	100	31	0	7.59e-07	58.4
PED	CLocus_56026	Yes	yes	PREDICTED: Hevea brasiliensis ferredoxin--nitrite reductase, chloroplastic (LOC110639356), transcript variant X2, mRNA	XM_021790267.1	81.287	171	24	8.27e-31	137
PED	CLocus_56418	Yes	no	PREDICTED: Populus euphratica serine/threonine-protein kinase-like protein At3g51990 (LOC105113688), mRNA	XM_011009975.1	85.87	92	13	4.43e-19	99
PED	CLocus_56496	Yes	no	PREDICTED: Populus alba aspartokinase 2, chloroplastic-like (LOC118043698), transcript variant X3, mRNA	XM_035051750.1	93.671	79	5	3.11e-25	119
PED	CLocus_56542	Yes	yes	Viola pedatifida voucher Kellar_1425 photosystem II 47 kDa	KT457643.1	100	62	0	4.61e-24	115
PED	CLocus_56845	No	no	Populus tremula x Populus alba mitochondrion, complete genome	KT429213.1	78.673	211	41	3.9e-34	148
PED	CLocus_57788	Yes	yes	Viola pedatifida voucher Kellar_1425 NADH dehydrogenase subunit 7 gene, complete cds; chloroplast	KT457163.1	100	167	0	1.29e-82	309
PED	CLocus_57820	Yes	yes	PREDICTED: Populus trichocarpa putative lipase C4A8.10 (LOC7472312), transcript variant X2, mRNA	XM_024611563.1	88.785	107	12	4.37e-29	132
PED	CLocus_59687	Yes	no	PREDICTED: Manihot esculenta chlorophyll a-b binding protein, chloroplastic (LOC110627425), mRNA	XM_021773724.1	82.174	230	27	3.21e-45	185
PED	CLocus_5999	Yes	no	PREDICTED: Hevea brasiliensis cytochrome c oxidase subunit 2 (LOC110639978), transcript variant X3, mRNA	XM_021791123.1	100	53	0	4.92e-19	99
PED	CLocus_6	Yes	yes	PREDICTED: Populus trichocarpa ganglioside-induced differentiation-associated protein 2 (LOC112328018), mRNA	XM_024604137.1	92.308	91	7	1.39e-28	130
PED	CLocus_60764	No	no	Ctenolophon englerianus chloroplast, complete genome	MN313429.1	100	49	0	4.22e-17	91.6
PED	CLocus_609	Yes	no	PREDICTED: Populus alba protein MOR1-like (LOC118037828), mRNA	AC216416.1	84.615	130	20	1.29e-28	130
PED	CLocus_614	Yes	yes	PREDICTED: Manihot esculenta mitochondrial phosphate carrier protein 3, mitochondrial-like (LOC110613743), mRNA	XM_021755022.1	94.949	99	5	1.95e-36	156
PED	CLocus_7007	Yes	yes	Viola pedatifida voucher Kellar_1425 18S ribosomal RNA gene, partial sequence	KT459216.1	100	31	0	5.83e-07	58.4
PED	CLocus_707	Yes	no	PREDICTED: Manihot esculenta phospholipase A(1) LCAT3 (LOC110630287), transcript variant X3, mRNA	XM_021777699.1	89.076	119	11	8.06e-34	147
PED	CLocus_7084	Yes	yes	PREDICTED: Hevea brasiliensis subtilisin-like protease SBT1.6 (LOC110636891), transcript variant X2, mRNA	XM_021786770.1	90.426	94	9	2.59e-27	124
PED	CLocus_7147	Yes	yes	PREDICTED: Populus alba myosin-binding protein 1-like (LOC118037879), transcript variant X2, mRNA	XM_035044027.1	81.69	142	23	3.26e-24	115
PED	CLocus_7148	No	no	Viola websteri chloroplast, complete genome	NC_041585.1	96.875	32	0	2.83e-05	52.8
PED	CLocus_7175	Yes	yes	Viola pedatifida voucher Kellar_1425 NADH dehydrogenase subuni	KT457045.1	100	49	0	4.51e-17	91.6
PED	CLocus_7208	Yes	yes	PREDICTED: Jatropha curcas CCR4-NOT transcription complex subunit 1 (LOC105643175), transcript variant X2, mRNA	XM_020682876.2	92.632	95	7	8.22e-31	137
PED	CLocus_7242	Yes	yes	PREDICTED: Hevea brasiliensis probable alkaline/neutral invertase D (LOC110661631), transcript variant X2, mRNA	XM_021820311.1	92.308	65	5	7.3e-18	93.5
PED	CLocus_726	Yes	no	PREDICTED: Ricinus communis protein Brevis radix-like 4 (LOC8272507), transcript variant X4, mRNA	XM_025156519.1	89.873	79	8	2.21e-20	102
PED	CLocus_734	Yes	no	PREDICTED: Populus alba adagio protein 3-like (LOC118054306), mRNA	XM_035065826.1	89.423	104	11	2.2e-29	132
PED	CLocus_7377	Yes	no	PREDICTED: Ricinus communis uncharacterized membrane protein At1g75140 (LOC8288903), mRNA	XM_002510315.3	87.826	115	14	2.55e-30	135
PED	CLocus_7474	Yes	no	REDICTED: Hevea brasiliensis NADH-ubiquinone oxidoreductase chain 3 (LOC110668638), mRNA	XM_021829968.1	100	37	0	2.18e-10	69.4
PED	CLocus_7521	Yes	no	PREDICTED: Populus euphratica acylamino-acid-releasing enzyme (LOC105127747), mRNA	XM_011029149.1	84.553	123	19	1.67e-26	122
PED	CLocus_7591	Yes	no	PREDICTED: Hevea brasiliensis tRNA-dihydrouridine(16/17) synthase [NAD(P)(+)]-like (LOC110657425), mRNA	XM_021814623.1	82.379	227	36	5.26e-48	195
PED	CLocus_7600	No	no	PREDICTED: Populus alba uncharacterized LOC118036475 (LOC118036475), mRNA	XM_035042179.1	76.682	223	33	6.44e-27	124
PED	CLocus_764	No	no	PREDICTED: Manihot esculenta uncharacterized LOC110614562 (LOC110614562), mRNA	XM_021756126.1	91.781	73	6	3.02e-20	102
PED	CLocus_7673	Yes	yes	PREDICTED: Manihot esculenta peroxidase 17-like (LOC110629429), mRNA	XM_021776397.1	86.4	125	17	5.8e-31	137
PED	CLocus_7777	Yes	no	PREDICTED: Hevea brasiliensis protein MEI2-like 1 (LOC110659702), transcript variant X14, mRNA	XM_021817730.1	93.59	78	5	4.33e-25	117
PED	CLocus_785	Yes	no	Erythroxylum coca BAHD acyltransferase (BAHD1) mRNA, complete cds	JQ413184.1	96.97	33	1	1.76e-06	56.5
PED	CLocus_7885	Yes	yes	PREDICTED: Manihot esculenta ABC transporter G family member 23 (LOC110608644), mRNA	XM_021747919.1	82.682	179	30	1.74e-42	176
PED	CLocus_7890	Yes	yes	PREDICTED: Ricinus communis RING-H2 finger protein ATL47 (LOC8274776), transcript variant X2, mRNA	XM_002520982.3	86.391	169	20	2.95e-44	182
PED	CLocus_79117	Yes	yes	Viola pedatifida voucher Kellar_1425 NADH dehydrogenase subunit 7 gene, complete cds; chloroplast	KT458362.1	100	121	0	3.15e-57	224
PED	CLocus_7999	Yes	no	PREDICTED: Ricinus communis dehydrodolichyl diphosphate synthase 6 (LOC8268767), mRNA	XM_015720839.1	86.207	87	12	6.5e-18	95.3
PED	CLocus_810	Yes	yes	PREDICTED: Jatropha curcas serine/threonine-protein phosphatase BSL1 (LOC105650068), transcript variant X2, mRNA	XM_037636596.1	94.828	58	3	3.94e-17	91.6
PED	CLocus_8142	No	no	PREDICTED: Hevea brasiliensis uncharacterized LOC110667650 (LOC110667650), mRNA	XM_021828556.1	93.333	45	3	8.79e-10	67.6
PED	CLocus_8156	Yes	yes	Viola pedatifida voucher Kellar_1425 NADH dehydrogenase subunit 4-like gene, complete sequence; chloroplast	KT457045.1	100	50	0	1.29e-17	93.5
PED	CLocus_8203	Yes	yes	PREDICTED: Ricinus communis DNA-directed RNA polymerase 1B, mitochondrial (LOC8264647), transcript variant X2, mRNA	XM_015716554.2	85.057	87	11	8.81e-16	87.9
PED	CLocus_8225	Yes	yes	Viola pedatifida voucher Kellar_1425 26S ribosomal RNA gene, partial sequence	KT459258.1	100	29	0	8.01e-06	54.7
PED	CLocus_8268	Yes	yes	PREDICTED: Hevea brasiliensis glucan endo-1,3-beta-glucosidase 4-like (LOC110644895), transcript variant X2, mRNA	XM_021797855.1	91.071	112	10	2.12e-35	152
PED	CLocus_8290	Yes	no	PREDICTED: Jatropha curcas acyl carrier protein 1, chloroplastic (LOC105648735), transcript variant X2, mRNA	XM_012235219.3	100	32	0	1.48e-07	60.2
PED	CLocus_83	Yes	yes	Viola pedatifida voucher Kellar_1425 photosystem II 47 kDa protein gene, complete cds; chloroplast	KT457643.1	100	30	0	1.57e-06	56.5
PED	CLocus_837	Yes	no	PREDICTED: Populus alba U-box domain-containing protein 33-like (LOC118057771), transcript variant X2, mRNA	XM_035070461.1	89.474	95	10	8.42e-26	121
PED	CLocus_8426	Yes	yes	Viola pedatifida voucher Kellar_1425 18S ribosomal RNA gene, partial sequence	KT459216.1	100	31	0	6.15e-07	58.4
PED	CLocus_8442	Yes	no	PREDICTED: Hevea brasiliensis 17.3 kDa class I heat shock protein (LOC110642167), mRNA	XM_021794114.1	89.344	122	13	6.96e-36	154
PED	CLocus_8460	Yes	yes	Viola pedatifida voucher Kellar_1425 NADH dehydrogenase subuni	KT457045.1	100	49	0	8.09e-17	91.6
PED	CLocus_8470	Yes	no	PREDICTED: Populus alba inositol transporter 4-like (LOC118052871), mRNA	XM_035063943.1	100	30	0	1.49e-06	56.5
PED	CLocus_855	Yes	no	PREDICTED: Hevea brasiliensis pentatricopeptide repeat-containing protein At5g46580, chloroplastic (LOC110657741), mRNA	XM_021815085.1	91.111	180	16	4.02e-63	244
PED	CLocus_8749	No	no	Linum usitatissimum chromosome Lu8	CP027632.1	88.75	160	11	1.86e-46	189
PED	CLocus_8808	No	no	Viola websteri chloroplast, complete genome	NC_041585.1	100	36	0	1.17e-09	67.6
PED	CLocus_8810	Yes	yes	PREDICTED: Jatropha curcas translocase of chloroplast 33, chloroplastic (LOC105642745), transcript variant X2, mRNA	XM_012227676.3	90.196	102	10	6.57e-30	134
PED	CLocus_90	Yes	no	PREDICTED: Populus trichocarpa glyceraldehyde-3-phosphate dehydrogenase GAPB, chloroplastic (LOC7474559), transcript variant X2, mRNA	XM_024594940.1	91.473	129	11	3.71e-43	178
PED	CLocus_9094	Yes	yes	PREDICTED: Hevea brasiliensis phospholipase D zeta 1-like (LOC110666138), transcript variant X2, mRNA	XM_021826527.1	91.228	57	5	2.79e-13	78.7
PED	CLocus_91098	Yes	no	Viola pedatifida voucher Kellar_1425 envelope membrane protein gene, complete cds; chloroplast	KT456868.1	100	197	0	3.3e-99	364
PED	CLocus_921	Yes	yes	PREDICTED: Jatropha curcas putative leucine-rich repeat receptor-like serine/threonine-protein kinase At2g24130 (LOC105630394), transcript variant X2, mRNA	XM_037639036.1	84.967	153	21	6.02e-36	154
PED	CLocus_922	Yes	no	PREDICTED: Populus trichocarpa DNA repair RAD52-like protein 1, mitochondrial (LOC18108409), transcript variant X1, mRNA	XM_006371318.2	82.353	85	15	4.4e-12	75
PED	CLocus_923	Yes	yes	Jatropha curcas malonyl-CoA-acyl carrier protein transacylase, mitochondrial (LOC105639234), mRNA	NM_001319926.1	94.565	92	5	1.36e-32	143
PED	CLocus_9259	Yes	yes	Viola pedatifida voucher Kellar_1425 photosystem II 44 kDa	KT457673.1	100	58	0	5.99e-22	108
PED	CLocus_9273	No	no	Ctenolophon englerianus chloroplast, complete genome	MN313429.1	100	74	0	7.06e-31	137
PED	CLocus_937	Yes	no	PREDICTED: Ricinus communis chloroplast envelope membrane protein (LOC8287223), transcript variant X2, mRNA	XM_015726124.2	88.043	92	11	1.83e-22	110
PED	CLocus_9376	Yes	no	PREDICTED: Hevea brasiliensis probably inactive leucine-rich repeat receptor-like protein kinase At5g06940 (LOC110659310), mRNA	XM_021817191.1	90.476	189	18	9.35e-65	250
PED	CLocus_9491	Yes	no	PREDICTED: Manihot esculenta DNA damage-repair/toleration protein DRT100-like (LOC110619728), mRNA	XM_021763279.1	81.679	131	18	5.7e-21	104
PED	CLocus_9542	No	no	PREDICTED: Hevea brasiliensis uncharacterized LOC110632702 (LOC110632702), transcript variant X2, mRNA	XM_021781020.1	94.545	55	3	3.09e-15	86.1
PED	CLocus_9701	Yes	no	PREDICTED: Manihot esculenta transcription factor MYB44-like (LOC110606940), mRNA	XM_021745956.1	80.952	168	32	8.43e-30	134
PED	CLocus_9847	Yes	no	PREDICTED: Manihot esculenta serine/threonine-protein kinase RUNKEL-like (LOC110611814), mRNA	XM_021752309.1	89.005	191	21	7.84e-61	237
PED	CLocus_9898	Yes	yes	Viola pedatifida voucher Kellar_1425 ATP synthase CF1 beta subunit gene, complete cds; chloroplast	KT456688.1	98.276	58	1	2.34e-20	102
SAG	CLocus_10022	Yes	no	Populus nigra PniGATA8b mRNA for GATA type zinc finger domain, complete cds	AB970779.1	92.481	133	10	4.15e-47	191
SAG	CLocus_10029	No	no	Populus tremula x Populus alba mitochondrion, complete genome	KT429213.1	78.673	211	41	3.9e-34	148
SAG	CLocus_10051	Yes	yes	Viola pedatifida voucher Kellar_1425 photosystem II 44 kDa protein gene, complete cds; chloroplast	KT457673.1	97.619	42	1	2.34e-11	73.1
SAG	CLocus_1013	Yes	yes	Viola pedatifida voucher Kellar_1425 18S ribosomal RNA gene, partial sequence	KT459216.1	92.857	42	1	1.83e-07	60.2
SAG	CLocus_10164	Yes	no	PREDICTED: Manihot esculenta 1-acyl-sn-glycerol-3-phosphate acyltransferase 2 (LOC110622983), mRNA	XM_021767772.1	89.231	130	14	1.2e-38	163
SAG	CLocus_10267	No	no	PREDICTED: Populus alba uncharacterized LOC118049114 (LOC118049114), ncRNA	XR_004687613.1	97.727	44	1	1.76e-12	76.8
SAG	CLocus_10306	Yes	yes	PREDICTED: Hevea brasiliensis DAR GTPase 3, chloroplastic (LOC110645133), mRNA	XM_021798177.1	89.744	78	8	7.25e-20	100
SAG	CLocus_10319	No	no	Linum usitatissimum chromosome Lu11	CP027621.1	87.283	173	22	3.82e-49	198
SAG	CLocus_10348	Yes	no	PREDICTED: Populus trichocarpa signal recognition particle subunit SRP72 (LOC7491965), mRNA	XM_002308463.3	88.889	135	15	8.08e-40	167
SAG	CLocus_10376	Yes	yes	Viola adunca voucher ID:169195 ATP synthase beta subunit (atpB) gene, partial cds; chloroplast	MK800333.1	100	46	0	3.7e-15	86.1
SAG	CLocus_10463	No	no	PREDICTED: Manihot esculenta uncharacterized LOC110618435 (LOC110618435), mRNA	XM_021761565.1	83.06	183	30	3.81e-39	165
SAG	CLocus_10526	Yes	yes	PREDICTED: Manihot esculenta SEC14 cytosolic factor (LOC110612155), mRNA	XM_021752855.1	78.698	169	31	2.98e-25	119
SAG	CLocus_10610	Yes	yes	Viola reichenbachiana voucher GUH-13652 18S ribosomal RNA gene, partial sequence; internal transcribed spacer 1 and 5.8S ribosomal RNA gene, complete sequence; and internal transcribed spacer 2, partial sequence	HM851447.1	98.438	64	1	1.83e-23	113
SAG	CLocus_1071	Yes	yes	PREDICTED: Populus alba protein TIC 214-like (LOC118030160), mRNA	XM_035034158.1	98.113	53	1	2.43e-17	93.5
SAG	CLocus_11010	Yes	yes	PREDICTED: Populus euphratica serine/threonine-protein kinase CDL1-like (LOC105117132), mRNA	XM_011014690.1	89.844	128	13	2.14e-39	165
SAG	CLocus_111	Yes	yes	Vernicia fordii protein brevis radix-like 4 (BRXL4) mRNA, complete cds	MN053926.1	89.873	79	8	1.87e-20	102
SAG	CLocus_1142	Yes	yes	PREDICTED: Populus alba probable alpha-mannosidase At5g13980 (LOC118041802), mRNA	XM_035049299.1	100	29	0	6.75e-06	54.7
SAG	CLocus_11428	Yes	yes	PREDICTED: Jatropha curcas CCR4-NOT transcription complex subunit 1 (LOC105643175), transcript variant X2, mRNA	XM_020682876.2	92.632	95	7	8.22e-31	137
SAG	CLocus_11588	Yes	yes	Viola sp. Davis 13-03 NADH dehydrogenase subunit 1 (nad1) gene, exons 2, 3 and partial cds; mitochondrial	FJ670447.1	85.556	90	1	8.67e-15	84.2
SAG	CLocus_11634	Yes	no	PREDICTED: Populus alba pleiotropic drug resistance protein 2-like (LOC118048218), mRNA	XM_035057813.1	88.136	59	5	1.43e-10	69.4
SAG	CLocus_11854	Yes	yes	PREDICTED: Manihot esculenta ribosomal RNA large subunit methyltransferase I (LOC110603153), transcript variant X2, mRNA	XM_021740844.1	93.478	92	6	4.63e-31	137
SAG	CLocus_1193	Yes	yes	PREDICTED: Hevea brasiliensis kinesin-like protein KIN-12D (LOC110643550), transcript variant X2, mRNA	XM_021795967.1	89.691	97	10	6.4e-27	124
SAG	CLocus_12002	Yes	yes	PREDICTED: Hevea brasiliensis formate--tetrahydrofolate ligase (LOC110634750), mRNA	XM_021783890.1	95.146	103	5	1.16e-38	163
SAG	CLocus_12101	Yes	yes	PREDICTED: Populus trichocarpa probable serine/threonine-protein kinase WNK4 (LOC7465164), transcript variant X2, mRNA	XM_024583637.1	81.132	159	25	2.32e-26	122
SAG	CLocus_121220	No	no	Viola raddeana chloroplast, complete genome	NC_041584.1	99.367	158	1	5.69e-76	287
SAG	CLocus_1250	Yes	no	PREDICTED: Jatropha curcas phytochromobilin:ferredoxin oxidoreductase, chloroplastic (LOC105647226), transcript variant X5, mRNA	XM_020684560.2	88.372	86	10	6.65e-21	104
SAG	CLocus_128	Yes	yes	PREDICTED: Populus euphratica isopentenyl-diphosphate Delta-isomerase I (LOC105112811), mRNA	XM_011008671.1	88.571	140	14	2.39e-40	169
SAG	CLocus_12909	Yes	yes	PREDICTED: Hevea brasiliensis glucan endo-1,3-beta-glucosidase 14 (LOC110658979), transcript variant X2, mRNA	XM_021816796.1	86.667	90	12	1.08e-19	100
SAG	CLocus_13	Yes	no	Jatropha curcas NAC transcription factor 013 gene, complete cds	KC775291.1	92.5	40	3	6.62e-07	58.4
SAG	CLocus_13117	Yes	yes	Viola pedatifida voucher Kellar_1425 18S ribosomal RNA gene, partial sequence	KT459216.1	100	33	0	3.73e-08	62.1
SAG	CLocus_13189	Yes	yes	PREDICTED: Ricinus communis scarecrow-like protein 33 (LOC8287883), transcript variant X2, mRNA	XM_025159871.1	89.308	159	17	8.87e-50	200
SAG	CLocus_13283	Yes	yes	Licania alba NADH dehydrogenase subunit 7 (nad7) gene, complete cds; mitochondrial	KJ414987.1	83.772	228	21	8.03e-56	220
SAG	CLocus_13660	Yes	yes	Viola pedatifida voucher Kellar_1425 photosystem I subunit VIII gene, complete cds; chloroplast	KT457553.1	100	57	0	2.83e-21	106
SAG	CLocus_1373	Yes	yes	PREDICTED: Populus euphratica putative ABC1 protein At2g40090 (LOC105140019), transcript variant X2, mRNA	XM_011046788.1	85.211	142	21	8.81e-34	147
SAG	CLocus_13889	Yes	no	PREDICTED: Populus trichocarpa probable polyamine transporter At3g19553 (LOC7469625), mRNA	XM_002313866.3	88.421	95	11	2.25e-24	115
SAG	CLocus_13994	Yes	yes	PREDICTED: Hevea brasiliensis gamma-interferon-inducible lysosomal thiol reductase (LOC110653904), mRNA	XM_021809742.1	89.247	93	10	6.38e-25	117
SAG	CLocus_1423	Yes	no	PREDICTED: Ricinus communis carnosine N-methyltransferase (LOC8270530), mRNA	XM_025157600.1	87.654	81	9	1.42e-17	93.5
SAG	CLocus_14316	Yes	no	PREDICTED: Manihot esculenta protein MIZU-KUSSEI 1-like (LOC110606319), mRNA	XM_021745074.1	82.979	188	32	7.31e-41	171
SAG	CLocus_14409	Yes	yes	PREDICTED: Populus alba protein DEHYDRATION-INDUCED 19 homolog 3 (LOC118060957), mRNA	XM_035074279.1	94.898	98	5	8.34e-36	154
SAG	CLocus_14464	Yes	yes	PREDICTED: Manihot esculenta potassium channel KAT3 (LOC110603019), mRNA	XM_021740660.1	89.286	56	5	2.66e-10	69.4
SAG	CLocus_14531	Yes	no	PREDICTED: Populus trichocarpa copper-transporting ATPase PAA2, chloroplastic (LOC18107733), transcript variant X2, mRNA	XM_024590211.1	87.059	170	22	2.38e-47	193
SAG	CLocus_14556	Yes	no	PREDICTED: Manihot esculenta transcription initiation factor TFIID subunit 14b-like (LOC110626787), transcript variant X2, mRNA	XM_021772874.1	95	60	3	4.39e-18	95.3
SAG	CLocus_14624	Yes	yes	PREDICTED: Populus euphratica nuclear transport factor 2 (LOC105133707), transcript variant X2, mRNA	XM_011037791.1	88.889	72	8	1.93e-16	89.8
SAG	CLocus_14645	Yes	yes	PREDICTED: Ricinus communis transcription repressor OFP14 (LOC8277235), mRNA	XM_002528155.3	87.5	80	10	1.81e-17	93.5
SAG	CLocus_14695	Yes	no	PREDICTED: Populus alba protein SPA1-RELATED 3 (LOC118038363), transcript variant X5, mRNA	XM_035044681.1	85.185	162	18	4.08e-38	161
SAG	CLocus_14712	Yes	yes	Viola pedatifida voucher Kellar_1425 NADH dehydrogenase subunit 3 gene, complete cds; chloroplast	KT457016.1	100	32	0	1.9e-07	60.2
SAG	CLocus_14760	No	no	PREDICTED: Manihot esculenta uncharacterized LOC110611280 (LOC110611280), transcript variant X2, mRNA	XM_021751499.1	83.846	130	19	1.28e-26	122
SAG	CLocus_14781	No	no	Linum usitatissimum chromosome Lu3	CP027627.1	95.652	46	2	4e-12	75
SAG	CLocus_14883	No	no	Viola raddeana chloroplast, complete genome	NC_041584.1	99.363	157	1	3.03e-75	285
SAG	CLocus_14987	Yes	no	PREDICTED: Populus alba oligouridylate-binding protein 1-like (LOC118048100), mRNA	XM_035057646.1	100	32	0	1.06e-07	60.2
SAG	CLocus_15029	Yes	yes	PREDICTED: Ricinus communis serine/threonine-protein kinase RIO1-like (LOC8269237), mRNA	XM_002511142.3	89.474	76	7	5.02e-18	95.3
SAG	CLocus_15055	No	no	Linum usitatissimum chromosome Lu6	CP027630.1	79.518	166	34	2.93e-25	119
SAG	CLocus_15060	Yes	no	PREDICTED: Hevea brasiliensis transcription factor HHO3-like (LOC110641994), transcript variant X2, mRNA	XM_021793915.1	80.833	120	10	2.67e-14	82.4
SAG	CLocus_152	Yes	yes	PREDICTED: Jatropha curcas heat shock factor protein HSF8 (LOC105641182), mRNA	XM_012225669.3	84.81	79	12	8.45e-14	80.5
SAG	CLocus_15463	Yes	no	PREDICTED: Populus alba metal tolerance protein 11 (LOC118052204), transcript variant X3, mRNA	XM_035063069.1	91.579	95	8	1.57e-29	132
SAG	CLocus_15626	No	no	PREDICTED: Manihot esculenta uncharacterized LOC110630915 (LOC110630915), transcript variant X3, mRNA	XM_021778562.1	91.209	91	8	3.08e-27	124
SAG	CLocus_1563	Yes	yes	Cratoxylum formosum 18S ribosomal RNA gene, partial sequence	FJ669697.1	97.222	36	0	1.44e-07	60.2
SAG	CLocus_15667	No	no	PREDICTED: Populus alba uncharacterized LOC118049114 (LOC118049114), ncRNA	XR_004687613.1	100	43	0	1.7e-13	80.5
SAG	CLocus_15801	Yes	no	PREDICTED: Manihot esculenta growth-regulating factor 4-like (LOC110620525), mRNA	XM_021764298.1	93.878	98	6	3.82e-34	148
SAG	CLocus_15821	Yes	yes	PREDICTED: Populus alba 18S ribosomal RNA (LOC118049491), rRNA	XR_004687690.1	100	45	0	8.25e-15	84.2
SAG	CLocus_15926	No	no	Linum usitatissimum chromosome Lu14	CP027624.1	91.489	47	4	4.71e-09	65.8
SAG	CLocus_1599	Yes	yes	Viola pedatifida voucher Kellar_1425 NADH dehydrogenase subunit 4-like gene, complete sequence; chloroplast	KT457045.1	100	49	0	8.52e-17	91.6
SAG	CLocus_16193	No	no	PREDICTED: Hevea brasiliensis putative 1-phosphatidylinositol-3-phosphate 5-kinase FAB1C (LOC110640589), mRNA	XM_021791936.1	78.873	213	39	6.31e-37	158
SAG	CLocus_16494	Yes	no	PREDICTED: Hevea brasiliensis serine carboxypeptidase-like 25 (LOC110658894), mRNA	XM_021816664.1	91.919	99	8	2.32e-31	139
SAG	CLocus_16542	Yes	yes	PREDICTED: Populus trichocarpa photosystem I chlorophyll a/b-binding protein 5, chloroplastic (LOC18104896), mRNA	XM_006374882.2	92.105	114	9	2.37e-38	161
SAG	CLocus_16548	Yes	no	Viola tricolor 2-hydroxyflavanone C-glycosyltransferase mRNA, complete cds	MT433767.1	93.137	102	7	1.09e-34	150
SAG	CLocus_16635	Yes	yes	PREDICTED: Ricinus communis chaperone protein ClpC, chloroplastic (LOC8275503), mRNA	XM_002511056.3	88.596	114	13	1.95e-31	139
SAG	CLocus_1673	Yes	yes	Viola reichenbachiana voucher GUH-13652 18S ribosomal RNA gene, partial sequence; internal transcribed spacer 1 and 5.8S ribosomal RNA gene, complete sequence; and internal transcribed spacer 2, partial sequence	HM851447.1	98.387	62	1	1.95e-22	110
SAG	CLocus_1686	Yes	no	PREDICTED: Manihot esculenta sugar transporter ERD6-like 3 (LOC110620576), mRNA	XM_021764371.1	87.324	71	9	3.12e-14	82.4
SAG	CLocus_17108	Yes	yes	Viola pedatifida voucher Kellar_1425 NADH dehydrogenase subunit 3 gene, complete cds; chloroplast	KT457016.1	100	34	0	1.22e-08	63.9
SAG	CLocus_17200	Yes	yes	PREDICTED: Ricinus communis pentatricopeptide repeat-containing protein At2g03380, mitochondrial (LOC8289150), mRNA	XM_015727507.2	91.765	85	7	3.11e-25	119
SAG	CLocus_17323	Yes	yes	PREDICTED: Ricinus communis multiple inositol polyphosphate phosphatase 1 (LOC8272082), mRNA	XM_002520732.3	85.792	183	26	4.36e-48	195
SAG	CLocus_17329	No	no	Kandelia obovata chloroplast, complete genome	MN313722.1	90.141	71	6	8.09e-17	91.6
SAG	CLocus_17533	Yes	no	PREDICTED: Ricinus communis transcription repressor OFP5 (LOC8275191), mRNA	XM_002522223.3	81.746	126	10	1.52e-17	93.5
SAG	CLocus_17551	Yes	yes	PREDICTED: Populus alba light-mediated development protein DET1 (LOC118054061), transcript variant X2, mRNA	XM_035065506.1	91.549	71	6	3.05e-19	99
SAG	CLocus_17719	No	no	PREDICTED: Populus alba 18S ribosomal RNA (LOC118049491), rRNA	XR_004687690.1	97.778	45	1	4.37e-13	78.7
SAG	CLocus_17772	No	no	Turnera subulata scf489_sz193770 genomic sequence	MK922465.1	85	100	15	3.49e-20	102
SAG	CLocus_17774	Yes	no	PREDICTED: Hevea brasiliensis LOB domain-containing protein 15-like (LOC110667867), transcript variant X2, mRNA	XM_021828833.1	100	28	0	2.68e-05	52.8
SAG	CLocus_18002	Yes	yes	PREDICTED: Hevea brasiliensis tetraspanin-8-like (LOC110637904), mRNA	XM_021788288.1	80.628	191	35	1.25e-33	147
SAG	CLocus_181	No	no	Viola raddeana chloroplast, complete genome	NC_041584.1	99.429	175	1	3.93e-85	318
SAG	CLocus_18164	Yes	yes	PREDICTED: Populus alba LRR receptor-like serine/threonine-protein kinase GSO1 (LOC118054356), mRNA	XM_035065908.1	83.77	191	31	3.48e-44	182
SAG	CLocus_18312	Yes	no	PREDICTED: Hevea brasiliensis NADH-ubiquinone oxidoreductase chain 2 (LOC110654472), transcript variant X2, mRNA	XM_021810487.1	97.561	41	1	6.61e-11	71.3
SAG	CLocus_1841	Yes	yes	PREDICTED: Ricinus communis formin-like protein 20 (LOC8263389), transcript variant X2, mRNA	XM_025156556.1	84.211	114	18	4.41e-23	111
SAG	CLocus_18453	Yes	yes	PREDICTED: Jatropha curcas putative leucine-rich repeat receptor-like serine/threonine-protein kinase At2g24130 (LOC105630394), transcript variant X2, mRNA	XM_037639036.1	83.221	149	25	5.89e-31	137
SAG	CLocus_18573	Yes	yes	Viola pedatifida voucher Kellar_1425 26S ribosomal RNA gene, partial sequence	KT459258.1	100	29	0	5.4e-06	54.7
SAG	CLocus_18931	Yes	yes	PREDICTED: Manihot esculenta pleiotropic drug resistance protein 1-like (LOC110625481), mRNA	XM_021771085.1	97.143	35	1	1.64e-07	60.2
SAG	CLocus_18938	Yes	no	PREDICTED: Populus alba protein RIK (LOC118060381), transcript variant X7, mRNA	XM_035073600.1	97.222	36	1	4.15e-08	62.1
SAG	CLocus_1926	Yes	yes	PREDICTED: Hevea brasiliensis lysine histidine transporter-like 8 (LOC110636161), mRNA	XM_021785726.1	88.393	112	13	1.44e-30	135
SAG	CLocus_19460	Yes	yes	PREDICTED: Manihot esculenta UPF0503 protein At3g09070, chloroplastic (LOC110621772), mRNA	XM_021766068.1	87.2	125	13	1.35e-31	139
SAG	CLocus_19578	Yes	no	PREDICTED: Hevea brasiliensis glycosyltransferase family protein 64 C3-like (LOC110643360), mRNA	XM_021795713.1	83.636	165	25	6.34e-36	154
SAG	CLocus_19622	Yes	yes	PREDICTED: Ricinus communis protein PHLOEM PROTEIN 2-LIKE A10 (LOC8265267), mRNA	XM_002510019.3	88.312	77	9	1.84e-17	93.5
SAG	CLocus_19635	No	no	Mesua ferrea voucher 14CS8150 plastid, complete genome	MK995181.1	95.349	43	2	2.36e-10	69.4
SAG	CLocus_19705	Yes	no	Gynocardia odorata RNA polymerase beta subunit (rpoB) gene, partial cds; and rpoB-trnC intergenic spacer, partial sequence; chloroplast	MH680690.1	92.473	93	2	5.44e-28	128
SAG	CLocus_19801	Yes	no	PREDICTED: Manihot esculenta mannose-1-phosphate guanyltransferase alpha (LOC110618320), mRNA	XM_021761477.1	92.593	81	6	1.07e-24	117
SAG	CLocus_19848	Yes	yes	PREDICTED: Manihot esculenta ubiquitin-activating enzyme E1 1-like (LOC110622026), transcript variant X3, mRNA	XM_021766371.1	89.516	124	13	5.31e-37	158
SAG	CLocus_19998	Yes	yes	Viola pedatifida voucher Kellar_1425 18S ribosomal RNA gene, partial sequence	KT459216.1	100	31	0	4.64e-07	58.4
SAG	CLocus_20116	Yes	yes	Viola pedatifida voucher Kellar_1425 NADH dehydrogenase subunit 7 gene, complete cds; chloroplast	KT457163.1	100	167	0	1.27e-82	309
SAG	CLocus_20129	No	no	Passiflora edulis clone Pe164A12, complete sequence	AC278131.1	80.508	118	23	7.13e-17	91.6
SAG	CLocus_202	Yes	no	PREDICTED: Hevea brasiliensis formamidase-like (LOC110651537), transcript variant X2, mRNA	XM_021806900.1	91.463	82	7	1.26e-23	113
SAG	CLocus_204	Yes	no	PREDICTED: Jatropha curcas vesicle-fusing ATPase (LOC105649544), mRNA	XM_012236216.2	93.651	63	4	2.96e-18	95.3
SAG	CLocus_20474	Yes	yes	PREDICTED: Populus alba probable alpha-mannosidase At5g13980 (LOC118041802), mRNA	XM_035049299.1	100	29	0	8.38e-06	54.7
SAG	CLocus_206	Yes	no	PREDICTED: Jatropha curcas cytochrome P450 711A1 (LOC105638129), mRNA	XM_012221871.3	91.139	79	7	3.95e-22	108
SAG	CLocus_20675	Yes	yes	PREDICTED: Hevea brasiliensis mitochondrial zinc maintenance protein 1, mitochondrial-like (LOC110635855), mRNA	XM_021785341.1	93.478	46	3	2.99e-10	69.4
SAG	CLocus_20722	Yes	no	PREDICTED: Populus alba probable serine/threonine protein kinase IRE4 (LOC118056191), transcript variant X2, misc_RNA	XR_004688776.1	95	60	3	5.02e-18	95.3
SAG	CLocus_20842	No	no	Viola pedatifida voucher Kellar_1425 26S ribosomal RNA gene, partial sequence	KT459258.1	100	40	0	6.5e-12	75
SAG	CLocus_20935	Yes	yes	Viola pedatifida voucher Kellar_1425 ATP synthase CF1 beta subunit gene, complete cds; chloroplast	KT456688.1	100	58	0	6.55e-22	108
SAG	CLocus_21001	Yes	no	PREDICTED: Manihot esculenta uncharacterized membrane protein At1g75140 (LOC110615582), mRNA	XM_021757533.1	81.928	166	27	6.2e-31	137
SAG	CLocus_21092	No	no	PREDICTED: Populus alba uncharacterized LOC118040636 (LOC118040636), transcript variant X3, mRNA	XM_035047613.1	90.09	111	11	3.89e-33	145
SAG	CLocus_21122	Yes	yes	PREDICTED: Populus euphratica 7-deoxyloganetin glucosyltransferase-like (LOC105113893), mRNA	XM_011010245.1	83.721	129	19	5.61e-26	121
SAG	CLocus_21315	Yes	yes	Viola pedatifida voucher Kellar_1425 26S ribosomal RNA gene, partial sequence	KT459258.1	95.556	45	2	1.48e-11	73.1
SAG	CLocus_21329	Yes	no	PREDICTED: Populus alba non-specific phospholipase C6-like (LOC118044544), mRNA	XM_035052885.1	91.86	86	7	4.75e-26	121
SAG	CLocus_21503	Yes	yes	Viola pedatifida voucher Kellar_1425 18S ribosomal RNA gene, partial sequence	KT459216.1	100	32	0	1.65e-07	60.2
SAG	CLocus_21573	Yes	no	PREDICTED: Hevea brasiliensis endoglucanase 25-like (LOC110666494), mRNA	XM_021826989.1	88.298	94	11	1.39e-23	113
SAG	CLocus_21596	Yes	no	PREDICTED: Hevea brasiliensis proline-rich receptor-like protein kinase PERK7 (LOC110649065), mRNA	XM_021803474.1	84.783	92	14	1.84e-17	93.5
SAG	CLocus_21698	Yes	no	PREDICTED: Ricinus communis bifunctional aspartokinase/homoserine dehydrogenase (LOC8267280), transcript variant X2, misc_RNA	XR_003079443.1	86.154	65	8	3.04e-10	69.4
SAG	CLocus_21721	Yes	yes	Viola pedatifida voucher Kellar_1425 ATP synthase CF1 beta subunit gene, complete cds; chloroplast	KT456688.1	100	47	0	6.84e-16	87.9
SAG	CLocus_21751	Yes	yes	PREDICTED: Manihot esculenta pollen receptor-like kinase 3 (LOC110610243), mRNA	XM_021750081.1	78.286	175	32	1.81e-27	126
SAG	CLocus_21768	Yes	yes	Viola pedatifida voucher Kellar_1425 26S ribosomal RNA gene, partial sequence	KT459258.1	97.5	40	1	1.98e-10	69.4
SAG	CLocus_21769	No	no	Manihot esculenta mitochondrion, complete genome	NC_045136.1	96.218	238	9	6.75e-107	390
SAG	CLocus_21900	Yes	yes	PREDICTED: Hevea brasiliensis phospholipid-transporting ATPase 1-like (LOC110671211), transcript variant X3, mRNA	XM_021833617.1	92.737	179	13	1.41e-67	259
SAG	CLocus_22088	Yes	no	PREDICTED: Populus euphratica probable arabinosyltransferase ARAD1 (LOC105130718), mRNA	XM_011033355.1	80	90	13	3e-08	62.1
SAG	CLocus_22177	No	no	Viola websteri chloroplast, complete genome	NC_041585.1	93.309	269	10	2.01e-112	409
SAG	CLocus_22538	Yes	yes	PREDICTED: Hevea brasiliensis proteasome subunit alpha type-2-A (LOC110646384), mRNA	XM_021799805.1	97.059	34	1	6.62e-07	58.4
SAG	CLocus_2260	Yes	no	PREDICTED: Populus trichocarpa probable LRR receptor-like serine/threonine-protein kinase At4g30520 (LOC7493367), transcript variant X3, mRNA	XM_024589803.1	89.683	126	13	3.6e-38	161
SAG	CLocus_22660	Yes	yes	PREDICTED: Hevea brasiliensis alpha-mannosidase 2-like (LOC110641257), mRNA	XM_021792923.1	88.816	152	15	2.91e-45	185
SAG	CLocus_22715	No	no	PREDICTED: Manihot esculenta uncharacterized LOC110628711 (LOC110628711), mRNA	XM_021775505.1	86.777	121	16	1.66e-30	135
SAG	CLocus_22823	No	no	PREDICTED: Populus alba uncharacterized LOC118049114 (LOC118049114), ncRNA	XR_004687613.1	100	42	0	6.11e-13	78.7
SAG	CLocus_22914	Yes	yes	PREDICTED: Jatropha curcas serine/threonine-protein phosphatase BSL1 (LOC105650068), transcript variant X2, mRNA	XM_037636596.1	94.828	58	3	3.83e-17	91.6
SAG	CLocus_23164	Yes	no	PREDICTED: Populus trichocarpa U-box domain-containing protein 9 (LOC18108218), transcript variant X1, mRNA	XM_006371077.2	83.942	137	22	3.78e-29	132
SAG	CLocus_23290	Yes	yes	Viola pedatifida voucher Kellar_1425 NADH dehydrogenase subunit 4-like gene, complete sequence; chloroplast	KT457045.1	100	52	0	1.49e-18	97.1
SAG	CLocus_23377	Yes	yes	PREDICTED: Hevea brasiliensis CCR4-NOT transcription complex subunit 10-like (LOC110660053), transcript variant X4, mRNA	XM_021818207.1	87.273	165	21	1.85e-46	189
SAG	CLocus_23390	Yes	no	Populus euphratica isolate PeuhWEH70-9 Na+/H+ antiporter (NHX4) gene, complete cds	KX132545.1	84.472	161	23	1.3e-37	159
SAG	CLocus_23443	Yes	yes	PREDICTED: Hevea brasiliensis DAR GTPase 3, chloroplastic (LOC110645133), mRNA	XM_021798177.1	88.421	95	11	2.86e-24	115
SAG	CLocus_23452	No	no	Linum usitatissimum chromosome Lu6	CP027630.1	82.609	115	18	8.96e-20	100
SAG	CLocus_23467	Yes	yes	PREDICTED: Populus trichocarpa protein NAP1 (LOC7476731), mRNA	XM_024586147.1	87.402	127	16	8.29e-34	147
SAG	CLocus_237	Yes	yes	Viola pedatifida voucher Kellar_1425 NADH dehydrogenase subunit 3 gene, complete cds; chloroplast	KT457016.1	100	32	0	1.68e-07	60.2
SAG	CLocus_23710	Yes	yes	PREDICTED: Jatropha curcas linoleate 13S-lipoxygenase 2-1, chloroplastic (LOC105650485), mRNA	XM_012237399.3	88.462	52	3	1.85e-07	60.2
SAG	CLocus_23779	Yes	no	PREDICTED: Populus trichocarpa arabinosyltransferase RRA3 (LOC7483781), mRNA	XM_002302442.3	84.393	173	27	8.6e-41	171
SAG	CLocus_23837	Yes	yes	PREDICTED: Manihot esculenta peroxidase 17-like (LOC110629429), mRNA	XM_021776397.1	86.4	125	17	4.58e-31	137
SAG	CLocus_23859	Yes	no	PREDICTED: Hevea brasiliensis BTB/POZ domain-containing protein At5g48130 (LOC110649997), mRNA	XM_021804772.1	100	38	0	8.55e-11	71.3
SAG	CLocus_23868	Yes	no	PREDICTED: Manihot esculenta NAC domain-containing protein 43-like (LOC110629046), mRNA	XM_021775893.1	92.308	39	3	2.37e-06	56.5
SAG	CLocus_23902	Yes	no	PREDICTED: Hevea brasiliensis cullin-associated NEDD8-dissociated protein 1-like (LOC110667556), transcript variant X9, mRNA	XM_021828443.1	90	60	6	6.02e-13	78.7
SAG	CLocus_23908	Yes	yes	PREDICTED: Populus alba UDP-glucuronic acid decarboxylase 2-like (LOC118046797), transcript variant X2, mRNA	XM_035055837.1	83.133	166	28	2.49e-35	152
SAG	CLocus_2394	Yes	yes	Viola pedatifida voucher Kellar_1425 18S ribosomal RNA gene, partial sequence	KT459216.1	100	31	0	4.5e-07	58.4
SAG	CLocus_23988	Yes	yes	PREDICTED: Hevea brasiliensis tetraspanin-8-like (LOC110637904), mRNA	XM_021788288.1	78.947	190	40	1.26e-28	130
SAG	CLocus_240	Yes	yes	PREDICTED: Hevea brasiliensis DExH-box ATP-dependent RNA helicase DExH3 (LOC110665043), mRNA	XM_021825006.1	96.591	88	3	1.25e-33	147
SAG	CLocus_24024	Yes	yes	PREDICTED: Populus euphratica putative pectinesterase/pectinesterase inhibitor 24 (LOC105141085), mRNA	XM_011048182.1	88.764	89	10	1.79e-22	110
SAG	CLocus_24186	Yes	yes	PREDICTED: Jatropha curcas mitochondrial phosphate carrier protein 3, mitochondrial (LOC105648736), transcript variant X2, mRNA	XM_037639675.1	92.982	57	4	4.39e-15	84.2
SAG	CLocus_24263	Yes	yes	PREDICTED: Manihot esculenta SEC14 cytosolic factor (LOC110612155), mRNA	XM_021752855.1	80.473	169	28	2.96e-30	135
SAG	CLocus_24395	No	no	Kandelia obovata chloroplast, complete genome	MN313722.1	100	49	0	4.44e-17	91.6
SAG	CLocus_24509	Yes	no	PREDICTED: Manihot esculenta pyruvate, phosphate dikinase, chloroplastic (LOC110611898), transcript variant X4, mRNA	XM_021752458.1	91.071	112	10	2.12e-35	152
SAG	CLocus_24655	Yes	yes	Viola pedatifida voucher Kellar_1425 18S ribosomal RNA gene, partial sequence	KT459216.1	100	31	0	5.47e-07	58.4
SAG	CLocus_24703	Yes	yes	Euphorbia tirucalli EtSS gene for squalene synthetase, complete cds	AB433917.1	88	100	12	3.03e-25	119
SAG	CLocus_24753	Yes	yes	Viola betonicifolia protein disulfide isomerase precursor 1 mRNA, complete cds	MW792069.1	92.381	210	16	2.74e-85	318
SAG	CLocus_24776	Yes	no	PREDICTED: Ricinus communis zinc finger protein 8 (LOC8268101), mRNA	XM_002531130.3	84.615	91	10	6.89e-16	87.9
SAG	CLocus_24873	Yes	yes	Viola reichenbachiana voucher GUH-13652 18S ribosomal RNA gene, partial sequence; internal transcribed spacer 1 and 5.8S ribosomal RNA gene, complete sequence; and internal transcribed spacer 2, partial sequence	HM851447.1	98.413	63	1	5.37e-23	111
SAG	CLocus_25058	Yes	no	PREDICTED: Populus alba myosin-9-like (LOC118038264), transcript variant X3, mRNA	XM_035044577.1	90.435	115	11	2.73e-35	152
SAG	CLocus_25185	No	no	PREDICTED: Ricinus communis uncharacterized LOC8278100 (LOC8278100), mRNA	XM_025159930.1	81.068	206	32	1.36e-38	163
SAG	CLocus_25186	Yes	yes	PREDICTED: Hevea brasiliensis 3-ketoacyl-CoA synthase 7 (LOC110641761), mRNA	XM_021793596.1	82.963	135	22	6.79e-26	121
SAG	CLocus_25217	No	no	PREDICTED: Jatropha curcas uncharacterized LOC119370293 (LOC119370293), ncRNA	XR_005177853.1	88.043	92	10	6.41e-22	108
SAG	CLocus_25235	Yes	yes	PREDICTED: Jatropha curcas 3,9-dihydroxypterocarpan 6A-monooxygenase (LOC105634767), mRNA	XM_037635368.1	89.655	87	9	2.02e-23	111
SAG	CLocus_25395	No	no	PREDICTED: Hevea brasiliensis uncharacterized LOC110645642 (LOC110645642), mRNA	XM_021798863.1	87.143	70	8	5.06e-13	78.7
SAG	CLocus_25407	Yes	yes	PREDICTED: Manihot esculenta alkane hydroxylase MAH1-like (LOC110604469), mRNA	XM_021742643.1	89.831	59	6	1.38e-12	76.8
SAG	CLocus_25468	Yes	no	PREDICTED: Ricinus communis V-type proton ATPase subunit a1 (LOC8289748), mRNA	XM_002532210.3	92.754	69	5	1.08e-19	100
SAG	CLocus_25527	Yes	yes	PREDICTED: Populus trichocarpa monosaccharide-sensing protein 2 (LOC7471751), transcript variant X2, mRNA	XM_024595506.1	86.869	99	13	5.01e-23	111
SAG	CLocus_25574	Yes	no	PREDICTED: Populus alba FT-interacting protein 3-like (LOC118061435), mRNA	XM_035074856.1	89.286	112	12	2.99e-32	141
SAG	CLocus_25609	Yes	yes	PREDICTED: Populus alba 18S ribosomal RNA (LOC118049491), rRNA	XR_004687690.1	100	45	0	6.83e-15	84.2
SAG	CLocus_25610	Yes	yes	Viola pedatifida voucher Kellar_1425 ribosomal protein S4 gene, complete cds; chloroplast	KT458700.1	100	33	0	3.87e-08	62.1
SAG	CLocus_25613	Yes	yes	PREDICTED: Populus trichocarpa protein DYAD (LOC18097752), transcript variant X4, mRNA	XM_024599778.1	93.258	89	6	4.1e-29	132
SAG	CLocus_25618	Yes	yes	PREDICTED: Hevea brasiliensis respiratory burst oxidase homolog protein D-like (LOC110652513), partial mRNA	XM_021808121.1	85.915	71	10	1.82e-12	76.8
SAG	CLocus_25727	Yes	yes	PREDICTED: Populus alba ATP-dependent DNA helicase homolog RECG, chloroplastic (LOC118046381), mRNA	XM_035055255.1	91.304	69	6	5.98e-18	95.3
SAG	CLocus_25829	No	no	PREDICTED: Populus alba uncharacterized LOC118049114 (LOC118049114), ncRNA	XR_004687613.1	100	44	0	3.25e-14	82.4
SAG	CLocus_25970	Yes	no	PREDICTED: Hevea brasiliensis chaperone protein ClpB3, chloroplastic-like (LOC110657709), mRNA	XM_021815034.1	94.681	94	5	1.37e-33	147
SAG	CLocus_26080	Yes	yes	Viola pedatifida voucher Kellar_1425 26S ribosomal RNA gene, partial sequence	KT459258.1	100	30	0	1.41e-06	56.5
SAG	CLocus_261	Yes	yes	PREDICTED: Hevea brasiliensis protein translocase subunit SecA, chloroplastic (LOC110661715), mRNA	XM_021820430.1	89.032	155	17	1.44e-47	193
SAG	CLocus_26499	Yes	yes	PREDICTED: Hevea brasiliensis ferredoxin--nitrite reductase, chloroplastic (LOC110639356), transcript variant X2, mRNA	XM_021790267.1	80.702	171	25	5.21e-29	132
SAG	CLocus_26860	Yes	no	PREDICTED: Populus alba GRF1-interacting factor 1-like (LOC118038269), mRNA	XM_035044581.1	100	30	0	2.24e-06	56.5
SAG	CLocus_26882	Yes	yes	Viola pedatifida voucher Kellar_1425 photosystem II 44 kDa protein gene, complete cds; chloroplast	KT457673.1	100	57	0	2e-21	106
SAG	CLocus_26961	Yes	yes	PREDICTED: Hevea brasiliensis F-box/kelch-repeat protein SKIP11-like (LOC110651795), mRNA	XM_021807208.1	83.529	170	25	2.06e-36	156
SAG	CLocus_27	Yes	yes	PREDICTED: Populus trichocarpa pentatricopeptide repeat-containing protein At3g23020 (LOC18102493), mRNA	XM_024609746.1	76.705	176	39	1.2e-18	97.1
SAG	CLocus_2702	Yes	yes	PREDICTED: Ricinus communis peroxisome biogenesis protein 2 (LOC8274539), mRNA	XM_015717384.2	96.939	98	3	3.77e-39	165
SAG	CLocus_27569	Yes	yes	Viola pedatifida voucher Kellar_1425 26S ribosomal RNA gene, partial sequence	XM_024584795.1	83.846	130	21	4.55e-27	124
SAG	CLocus_27666	Yes	yes	PREDICTED: Populus trichocarpa probable LRR receptor-like serine/threonine-protein kinase At2g16250 (LOC7464426), transcript variant X2, mRNA	XM_035057655.1	94.286	35	2	5.54e-06	54.7
SAG	CLocus_27865	Yes	no	PREDICTED: Ricinus communis IQ domain-containing protein IQM1 (LOC8272566), mRNA	XM_002514083.3	92.188	64	5	5.71e-17	91.6
SAG	CLocus_2797	Yes	no	PREDICTED: Ricinus communis cullin-1-like (LOC8284912), partial mRNA	XM_002535192.2	95.122	41	1	9.28e-09	63.9
SAG	CLocus_28139	Yes	yes	PREDICTED: Hevea brasiliensis ABC transporter C family member 5-like (LOC110655663), transcript variant X6, mRNA	XM_021812091.1	89.231	130	13	4.67e-38	161
SAG	CLocus_28292	Yes	no	PREDICTED: Manihot esculenta peptidyl-prolyl cis-trans isomerase CYP59-like (LOC110617982), mRNA	XM_021760974.1	94.34	53	3	2.97e-14	82.4
SAG	CLocus_2834	Yes	no	PREDICTED: Manihot esculenta coatomer subunit delta-like (LOC110609328), transcript variant X4, mRNA	XM_021748836.1	90.991	111	8	2.2e-34	148
SAG	CLocus_28421	Yes	no	PREDICTED: Jatropha curcas O-fucosyltransferase 20 (LOC105628658), mRNA	XM_012210115.3	80	210	29	1.77e-32	143
SAG	CLocus_28587	Yes	no	PREDICTED: Manihot esculenta zinc finger protein ZAT1-like (LOC110618195), mRNA	XM_021761297.1	81.818	176	24	3.84e-34	148
SAG	CLocus_28832	Yes	no	PREDICTED: Hevea brasiliensis probable beta-D-xylosidase 5 (LOC110668572), mRNA	XM_021829898.1	75.98	204	42	1.08e-24	117
SAG	CLocus_28925	Yes	no	PREDICTED: Populus euphratica magnesium-chelatase subunit ChlH, chloroplastic-like (LOC105142226), mRNA	XM_011049748.1	82.126	207	27	2.92e-40	169
SAG	CLocus_28926	Yes	no	Clusia minor polyubiquitin (Ubq1) mRNA, partial cds	AY478418.1	86.842	152	20	6.82e-41	171
SAG	CLocus_29049	Yes	yes	PREDICTED: Populus trichocarpa flowering time control protein FPA (LOC7491740), transcript variant X4, mRNA	XM_024605860.1	88.406	69	8	1.09e-14	84.2
SAG	CLocus_291	No	no	Linum usitatissimum chromosome Lu7	CP027631.1	88.462	78	9	5.65e-18	95.3
SAG	CLocus_29104	Yes	yes	PREDICTED: Manihot esculenta stromal 70 kDa heat shock-related protein, chloroplastic (LOC110619367), mRNA	XM_021762766.1	84.884	172	26	5.31e-42	174
SAG	CLocus_29117	Yes	no	PREDICTED: Manihot esculenta TBC1 domain family member 13-like (LOC110611652), mRNA	XM_021752039.1	91.15	113	10	6.11e-36	154
SAG	CLocus_29128	Yes	yes	PREDICTED: Populus alba protein TIC 214-like (LOC118030160), mRNA	XM_035034158.1	100	56	0	7.38e-21	104
SAG	CLocus_29220	Yes	yes	Viola pedatifida voucher Kellar_1425 18S ribosomal RNA gene, partial sequence	KT459216.1	100	28	0	2.76e-05	52.8
SAG	CLocus_29398	No	no	PREDICTED: Manihot esculenta uncharacterized LOC110629786 (LOC110629786), mRNA	XM_021776894.1	84.694	98	15	5e-19	99
SAG	CLocus_29445	Yes	no	PREDICTED: Ricinus communis probable galacturonosyltransferase 10 (LOC8284968), mRNA	XM_002517938.3	86.64	247	31	9.24e-76	287
SAG	CLocus_29674	Yes	yes	PREDICTED: Populus trichocarpa probable LRR receptor-like serine/threonine-protein kinase At1g34110 (LOC18099634), mRNA	XM_006383583.2	91.228	114	10	1.25e-36	156
SAG	CLocus_297	Yes	yes	Viola pedatifida voucher Kellar_1425 NADH dehydrogenase subunit 3 gene, complete cds; chloroplast	KT457016.1	100	36	0	1.54e-09	67.6
SAG	CLocus_29861	Yes	yes	PREDICTED: Jatropha curcas transcription factor TCP7 (LOC105632932), mRNA	XM_012215404.3	83.03	165	28	9.01e-35	150
SAG	CLocus_29963	Yes	yes	PREDICTED: Populus alba myosin-binding protein 1-like (LOC118037879), transcript variant X2, mRNA	XM_035044027.1	81.69	142	23	3.22e-24	115
SAG	CLocus_30162	Yes	yes	PREDICTED: Jatropha curcas transcription factor TCP7 (LOC105632932), mRNA	XM_012215404.3	81.818	165	30	1.97e-31	139
SAG	CLocus_30246	Yes	yes	PREDICTED: Populus trichocarpa probable LRR receptor-like serine/threonine-protein kinase At2g24230 (LOC7493398), mRNA	XM_002325101.3	85.938	128	18	5.39e-31	137
SAG	CLocus_30453	Yes	yes	Hirtella physophora Sec-independent protein translocase (mttB) gene, partial cds; mitochondrial	KJ414847.1	97.436	39	1	1.21e-09	67.6
SAG	CLocus_30565	Yes	yes	PREDICTED: Hevea brasiliensis L-ascorbate oxidase homolog (LOC110636115), mRNA	XM_021785667.1	85.841	113	16	5.43e-26	121
SAG	CLocus_30616	Yes	no	PREDICTED: Hevea brasiliensis cell division topological specificity factor homolog, chloroplastic-like (LOC110643199), mRNA	XM_021795483.1	94.898	98	5	6.11e-36	154
SAG	CLocus_30630	Yes	yes	PREDICTED: Populus trichocarpa G-type lectin S-receptor-like serine/threonine-protein kinase At1g34300 (LOC7459096), mRNA	XM_002314731.3	87.5	168	21	4.13e-48	195
SAG	CLocus_3084	Yes	yes	PREDICTED: Hevea brasiliensis transcription factor GTE4-like (LOC110664013), transcript variant X4, mRNA	XM_021823534.1	87.77	139	15	3.52e-38	161
SAG	CLocus_309	Yes	yes	Viola pedatifida voucher Kellar_1425 18S ribosomal RNA gene, partial sequence	KT459216.1	100	31	0	6.91e-07	58.4
SAG	CLocus_30950	Yes	no	PREDICTED: Hevea brasiliensis DNA repair protein RAD16-like (LOC110669885), mRNA	XM_021831727.1	82.609	115	18	9.02e-20	100
SAG	CLocus_31013	Yes	yes	PREDICTED: Hevea brasiliensis beta-1,4-mannosyl-glycoprotein 4-beta-N-acetylglucosaminyltransferase-like (LOC110635648), transcript variant X4, mRNA	XM_021785070.1	85.161	155	21	4.42e-37	158
SAG	CLocus_31098	Yes	no	PREDICTED: Populus alba probably inactive leucine-rich repeat receptor-like protein kinase At5g06940 (LOC118051960), mRNA	XM_035062765.1	86.528	193	24	4.41e-53	211
SAG	CLocus_31130	Yes	no	PREDICTED: Manihot esculenta phosphoinositide phosphatase SAC3-like (LOC110603673), mRNA	XM_021741498.1	93.878	49	2	2.65e-11	73.1
SAG	CLocus_31216	Yes	no	PREDICTED: Populus alba probable glucan 1,3-beta-glucosidase A (LOC118032038), transcript variant X2, mRNA	XM_035036615.1	87.342	79	8	2.05e-16	89.8
SAG	CLocus_31394	Yes	yes	Viola pedatifida voucher Kellar_1425 18S ribosomal RNA gene, partial sequence	KT459216.1	100	28	0	3.45e-05	52.8
SAG	CLocus_31563	Yes	yes	Viola pedatifida voucher Kellar_1425 NADH dehydrogenase subunit 3 gene, complete cds; chloroplast	KT457016.1	100	32	0	1.31e-07	60.2
SAG	CLocus_3196	Yes	no	PREDICTED: Jatropha curcas blue copper protein 1a (LOC105632705), mRNA	XM_012215146.1	88.406	69	6	3.44e-14	82.4
SAG	CLocus_32009	No	no	Linum usitatissimum chromosome Lu14	CP027624.1	100	28	0	2.24e-05	52.8
SAG	CLocus_3201	Yes	no	PREDICTED: Manihot esculenta probable beta-D-xylosidase 6 (LOC110630423), mRNA	XM_021777926.1	93.333	105	7	1.86e-36	156
SAG	CLocus_32206	No	no	PREDICTED: Ricinus communis uncharacterized LOC8269056 (LOC8269056), mRNA	XM_002531207.3	77.103	214	39	1.19e-29	134
SAG	CLocus_32312	No	no	Kandelia obovata chloroplast, complete genome	MN313722.1	100	49	0	6.96e-17	91.6
SAG	CLocus_32449	Yes	yes	Viola pedatifida voucher Kellar_1425 ATP synthase CF1 beta subunit gene, complete cds; chloroplast	KT456688.1	100	59	0	1.6e-22	110
SAG	CLocus_32472	Yes	yes	PREDICTED: Hevea brasiliensis probably inactive leucine-rich repeat receptor-like protein kinase At3g28040 (LOC110639231), mRNA	XM_021790091.1	84.848	99	15	1.09e-19	100
SAG	CLocus_32526	Yes	no	PREDICTED: Ricinus communis histone-lysine N-methyltransferase ATX4 (LOC8274348), mRNA	XM_015715849.2	89.333	75	8	4.99e-18	95.3
SAG	CLocus_32592	No	no	PREDICTED: Hevea brasiliensis uncharacterized LOC110639876 (LOC110639876), transcript variant X7, misc_RNA	XR_002491978.1	97.917	48	1	6.12e-15	84.2
SAG	CLocus_32627	Yes	no	PREDICTED: Populus euphratica probable receptor-like protein kinase At1g11050 (LOC105109263), mRNA	XM_011003902.1	78.899	218	34	5.67e-33	145
SAG	CLocus_33031	Yes	no	PREDICTED: Populus trichocarpa histidine kinase 3 (LOC7460552), transcript variant X2, mRNA	XM_024594782.1	91.566	83	7	3.92e-24	115
SAG	CLocus_33257	Yes	no	PREDICTED: Ricinus communis ethylene-responsive transcription factor 1B (LOC8277488), mRNA	XM_015727331.2	91.379	58	5	1.21e-13	80.5
SAG	CLocus_33672	No	no	PREDICTED: Populus alba uncharacterized LOC118057509 (LOC118057509), transcript variant X2, mRNA	XM_035070110.1	91.026	78	7	2.34e-21	106
SAG	CLocus_33679	Yes	no	PREDICTED: Hevea brasiliensis arogenate dehydratase 3, chloroplastic-like (LOC110652686), mRNA	XM_021808302.1	86.869	99	13	6.13e-23	111
SAG	CLocus_33745	No	no	PREDICTED: Populus alba uncharacterized LOC118049114 (LOC118049114), ncRNA	XR_004687613.1	100	43	0	1.41e-13	80.5
SAG	CLocus_33879	Yes	yes	PREDICTED: Manihot esculenta ras-related protein Rab2BV-like (LOC110619164), mRNA	XM_021762431.1	89.051	137	15	7.13e-41	171
SAG	CLocus_33898	Yes	no	PREDICTED: Ricinus communis calmodulin-binding transcription activator 4 (LOC8286780), partial mRNA	XM_015716658.1	80.769	208	35	2.92e-40	169
SAG	CLocus_33942	Yes	yes	Viola pedatifida voucher Kellar_1425 26S ribosomal RNA gene, partial sequence	KT459258.1	100	38	0	6.29e-11	71.3
SAG	CLocus_34065	Yes	no	PREDICTED: Manihot esculenta transcriptional corepressor LEUNIG-like (LOC110626383), transcript variant X3, mRNA	XM_021772230.1	88.112	143	16	3.75e-40	169
SAG	CLocus_34204	Yes	no	PREDICTED: Populus trichocarpa subtilisin-like protease SBT4.3 (LOC7465831), mRNA	XM_024597582.1	81.633	147	25	6.65e-26	121
SAG	CLocus_34470	Yes	no	PREDICTED: Populus alba alpha-1,4 glucan phosphorylase L-2 isozyme, chloroplastic/amyloplastic-like (LOC118043305), transcript variant X3, mRNA	XM_035051248.1	81.215	181	34	1.29e-33	147
SAG	CLocus_34878	Yes	yes	Viola pedatifida voucher Kellar_1425 26S ribosomal RNA gene, partial sequence	KT459258.1	100	38	0	6.7e-11	71.3
SAG	CLocus_35030	Yes	no	PREDICTED: Hevea brasiliensis glutaredoxin-C11-like (LOC110657969), mRNA	XM_021815408.1	86.765	136	14	3.16e-34	148
SAG	CLocus_35807	Yes	no	PREDICTED: Hevea brasiliensis putative oligosaccharyltransferase complex subunit CG9662 (LOC110649642), transcript variant X2, mRN	XM_021804309.1	92	50	4	6.24e-11	71.3
SAG	CLocus_36132	Yes	yes	Viola reichenbachiana voucher GUH-13652 18S ribosomal RNA gene, partial sequence; internal transcribed spacer 1 and 5.8S ribosomal RNA gene, complete sequence; and internal transcribed spacer 2, partial sequence	HM851447.1	95.161	62	3	4.26e-19	99
SAG	CLocus_36483	Yes	no	PREDICTED: Populus alba transcription factor bHLH147-like (LOC118046068), mRNA	XM_035054829.1	85.088	114	17	8.08e-25	117
SAG	CLocus_36531	Yes	no	PREDICTED: Populus alba L-type lectin-domain containing receptor kinase I.8-like (LOC118057998), mRNA	XM_035070726.1	76.214	206	44	8.37e-26	121
SAG	CLocus_36751	Yes	yes	PREDICTED: Hevea brasiliensis peptidyl-prolyl cis-trans isomerase CYP59-like (LOC110659620), mRNA	XM_021817596.1	90	90	9	6.38e-25	117
SAG	CLocus_36916	No	no	Ctenolophon englerianus chloroplast, complete genome	MN313429.1	100	74	0	7.15e-31	137
SAG	CLocus_36960	Yes	no	PREDICTED: Jatropha curcas polyadenylation and cleavage factor homolog 4 (LOC105649373), mRNA	XM_012236003.3	86.316	190	26	6.45e-52	207
SAG	CLocus_37009	Yes	yes	PREDICTED: Hevea brasiliensis probable xyloglucan glycosyltransferase 5 (LOC110671717), transcript variant X2, mRNA	XM_021834271.1	91.367	139	12	4.9e-47	191
SAG	CLocus_373	Yes	yes	Viola pedatifida voucher Kellar_1425 photosystem II 44 kDa protein gene, complete cds; chloroplast	KT457673.1	100	42	0	5.61e-13	78.7
SAG	CLocus_37539	Yes	no	PREDICTED: Populus alba pentatricopeptide repeat-containing protein At5g66520-like (LOC118035000), transcript variant X2, mRNA	XM_035040481.1	84.416	154	24	2.12e-35	152
SAG	CLocus_37704	Yes	yes	Viola pedatifida voucher Kellar_1425 18S ribosomal RNA gene, partial sequence	KT459216.1	100	28	0	3.42e-05	52.8
SAG	CLocus_38476	Yes	no	PREDICTED: Ricinus communis ABC transporter C family member 2 (LOC8266533), mRNA	XM_002526563.3	92.157	51	4	1.8e-11	73.1
SAG	CLocus_385	No	no	Licania sprucei clone Ls_f028_f040_f096_1c mitochondrion sequence	KJ414997.1	85.116	215	16	2.9e-55	219
SAG	CLocus_38593	Yes	yes	PREDICTED: Ricinus communis galacturonosyltransferase 8 (LOC8279036), mRNA	XM_002532687.3	87.5	112	10	1.02e-27	126
SAG	CLocus_38733	Yes	yes	PREDICTED: Ricinus communis E3 ubiquitin-protein ligase SINAT2 (LOC8260973), transcript variant X3, mRNA	XM_015728473.2	91.892	111	9	1.09e-36	156
SAG	CLocus_38735	Yes	no	PREDICTED: Ricinus communis peptide methionine sulfoxide reductase B5 (LOC8261510), mRNA	XM_015717839.2	81.818	99	18	1.1e-14	84.2
SAG	CLocus_38738	Yes	no	Manihot esculenta isolate Mozambique_23_Mulaleia photosystem II CP43 chlorophyll apoprotein (psbC) gene, complete cds; chloroplast	MK427456.1	100	30	0	2.05e-06	56.5
SAG	CLocus_38776	Yes	no	PREDICTED: Manihot esculenta 17.3 kDa class I heat shock protein-like (LOC110608658), mRNA	XM_021747935.1	82.123	179	32	6.96e-36	154
SAG	CLocus_39025	Yes	yes	PREDICTED: Jatropha curcas PHD finger protein At1g33420 (LOC105647026), mRNA	XM_012233001.3	93.86	114	7	2.07e-41	172
SAG	CLocus_39478	Yes	yes	Viola pedatifida voucher Kellar_1425 18S ribosomal RNA gene, partial sequence	KT459216.1	100	31	0	4.9e-07	58.4
SAG	CLocus_39501	Yes	yes	PREDICTED: Populus alba 18S ribosomal RNA (LOC118049491), rRNA	XR_004687690.1	100	45	0	1e-14	84.2
SAG	CLocus_39527	Yes	yes	PREDICTED: Populus trichocarpa peptide-N4-(N-acetyl-beta-glucosaminyl)asparagine amidase A (LOC7472347), mRNA	XM_002316820.3	89	100	11	6.4e-27	124
SAG	CLocus_39717	Yes	yes	PREDICTED: Jatropha curcas AFG1-like ATPase (LOC105637655), transcript variant X4, misc_RNA	XR_005177571.1	92.208	77	6	1.83e-22	110
SAG	CLocus_39804	Yes	yes	PREDICTED: Ricinus communis DNA-directed RNA polymerase 1B, mitochondrial (LOC8264647), transcript variant X2, mRNA	XM_015716554.2	86.207	87	10	1.21e-17	93.5
SAG	CLocus_39882	Yes	yes	PREDICTED: Hevea brasiliensis exocyst complex component SEC10b-like (LOC110638037), transcript variant X3, mRNA	XM_021788444.1	89.655	58	6	6.58e-12	75
SAG	CLocus_39964	Yes	yes	PREDICTED: Hevea brasiliensis DNA damage-repair/toleration protein DRT100-like (LOC110649425), mRNA	XM_021803986.1	83.594	128	21	6.47e-26	121
SAG	CLocus_40117	Yes	yes	Viola pedatifida voucher Kellar_1425 26S ribosomal RNA gene, partial sequence	KT459258.1	100	29	0	5.26e-06	54.7
SAG	CLocus_404	Yes	yes	PREDICTED: Jatropha curcas disease resistance protein RGA2 (LOC105645293), mRNA	XM_037641085.1	96.774	31	1	2.13e-05	52.8
SAG	CLocus_40460	Yes	yes	Viola pedatifida voucher Kellar_1425 NADH dehydrogenase subunit 3 gene, complete cds; chloroplast	KT457016.1	100	32	0	1.99e-07	60.2
SAG	CLocus_40507	No	no	Linum usitatissimum chromosome Lu11	CP027621.1	83	100	15	2.34e-16	89.8
SAG	CLocus_40551	Yes	yes	PREDICTED: Jatropha curcas phosphatidylinositol/phosphatidylcholine transfer protein SFH12 (LOC105645518), transcript variant X4, mRNA	XM_020683834.2	83.24	179	30	3.44e-39	165
SAG	CLocus_4078	Yes	yes	Viola pedatifida voucher Kellar_1425 ATP synthase CF1 beta subunit gene, complete cds; chloroplast	KT456688.1	98.649	74	1	3.16e-29	132
SAG	CLocus_410	Yes	yes	PREDICTED: Populus alba PHD finger protein ING2-like (LOC118056731), transcript variant X2, mRNA	XM_035069049.1	81.818	165	28	6.79e-31	137
SAG	CLocus_41016	Yes	yes	PREDICTED: Populus trichocarpa putative zinc finger protein At1g68190 (LOC7482859), mRNA	XM_024607006.1	88.571	175	20	1.07e-53	213
SAG	CLocus_41041	Yes	yes	PREDICTED: Populus euphratica (R)-mandelonitrile lyase-like (LOC105117354), transcript variant X2, mRNA	XM_011015003.1	81.905	105	19	1.14e-16	89.8
SAG	CLocus_41042	Yes	yes	PREDICTED: Hevea brasiliensis glucan endo-1,3-beta-glucosidase 4-like (LOC110644895), transcript variant X2, mRNA	XM_021797855.1	90.517	116	11	5.27e-36	154
SAG	CLocus_41189	Yes	yes	PREDICTED: Populus euphratica glucan endo-1,3-beta-glucosidase 13-like (LOC105124617), transcript variant X2, mRNA	XM_011024709.1	80.275	218	35	6.3e-42	174
SAG	CLocus_4120	Yes	yes	PREDICTED: Populus alba scarecrow-like protein 6 (LOC118041351), transcript variant X3, mRNA	XM_035048643.1	88.372	86	10	8.43e-21	104
SAG	CLocus_413	Yes	no	PREDICTED: Jatropha curcas exonuclease mut-7 (LOC105647446), transcript variant X3, mRNA	XM_012233539.3	92.453	53	4	1.85e-12	76.8
SAG	CLocus_41369	Yes	yes	PREDICTED: Hevea brasiliensis 187-kDa microtubule-associated protein AIR9 (LOC110644944), transcript variant X3, mRNA	XM_021797923.1	97.917	48	1	1.18e-14	84.2
SAG	CLocus_41399	Yes	yes	Viola pedatifida voucher Kellar_1425 18S ribosomal RNA gene, partial sequence	KT459216.1	100	47	0	8.31e-16	87.9
SAG	CLocus_41416	Yes	yes	PREDICTED: Ricinus communis F-box protein At5g49610 (LOC8261297), mRNA	XM_015719203.2	84.884	172	26	5.07e-42	174
SAG	CLocus_41451	Yes	yes	PREDICTED: Ricinus communis BTB/POZ domain-containing protein At1g67900 (LOC8283454), transcript variant X2, mRNA	XM_025159268.1	83.815	173	26	1.13e-38	163
SAG	CLocus_41572	Yes	yes	Viola pedatifida voucher Kellar_1425 RNA polymerase beta'' subunit gene, complete cds; chloroplast	KT458422.1	100	52	0	1.59e-18	97.1
SAG	CLocus_41573	Yes	no	PREDICTED: Jatropha curcas regulation of nuclear pre-mRNA domain-containing protein 2 (LOC105632546), transcript variant X2, mRNA	XM_012214949.3	90.066	151	12	1.42e-47	193
SAG	CLocus_4158	Yes	no	Viola tanaitica x Viola mirabilis isolate VTX2 internal transcribed spacer 1, partial sequence; 5.8S ribosomal RNA gene, complete sequence; and internal transcribed spacer 2, partial sequence	MK828593.1	100	42	0	4.81e-13	78.7
SAG	CLocus_41753	Yes	no	PREDICTED: Manihot esculenta ABC transporter G family member 15-like (LOC110631140), transcript variant X2, mRNA	XM_021778866.1	85.714	98	14	8.48e-21	104
SAG	CLocus_41977	Yes	yes	PREDICTED: Populus alba pyruvate dehydrogenase E1 component subunit beta-3, chloroplastic-like (LOC118050854), mRNA	XM_035061330.1	86.124	209	29	4.79e-63	244
SAG	CLocus_42120	Yes	no	PREDICTED: Populus euphratica BEACH domain-containing protein lvsA-like (LOC105126805), transcript variant X3, mRNA	XM_011027793.1	89.241	158	17	3.01e-49	198
SAG	CLocus_42393	Yes	no	PREDICTED: Hevea brasiliensis probable DNA helicase MCM9 (LOC110667592), mRNA	XM_021828483.1	86.598	97	13	6.45e-22	108
SAG	CLocus_42405	Yes	no	PREDICTED: Populus trichocarpa pentatricopeptide repeat-containing protein At3g53700, chloroplastic (LOC7479044), mRNA	XM_002305529.3	83.254	209	21	1.35e-43	180
SAG	CLocus_42450	Yes	yes	PREDICTED: Hevea brasiliensis DNA damage-repair/toleration protein DRT100-like (LOC110649425), mRNA	XM_021803986.1	81.395	129	22	4.69e-21	104
SAG	CLocus_426	Yes	no	PREDICTED: Ricinus communis diphthine methyltransferase homolog (LOC8288981), transcript variant X5, mRNA	XM_015726051.2	85.859	99	11	1.69e-20	102
SAG	CLocus_428	Yes	yes	PREDICTED: Populus trichocarpa ganglioside-induced differentiation-associated protein 2 (LOC112328018), mRNA	XM_024604137.1	90.722	97	9	1.38e-28	130
SAG	CLocus_42830	Yes	yes	PREDICTED: Hevea brasiliensis subtilisin-like protease SBT1.6 (LOC110636891), transcript variant X2, mRNA	XM_021786770.1	89.362	94	10	1.2e-25	119
SAG	CLocus_4354	No	no	Viola websteri chloroplast, complete genome	NC_041585.1	100	219	0	3.54e-111	405
SAG	CLocus_44171	Yes	yes	PREDICTED: Jatropha curcas glutamate-1-semialdehyde 2,1-aminomutase 2, chloroplastic (LOC105648759), mRNA	XM_012235251.3	82.114	123	20	6.24e-21	104
SAG	CLocus_44604	No	no	PREDICTED: Jatropha curcas uncharacterized LOC105638260 (LOC105638260), mRNA	XM_012222044.3	84.259	108	16	5.61e-21	104
SAG	CLocus_447	Yes	yes	PREDICTED: Jatropha curcas translocase of chloroplast 33, chloroplastic (LOC105642745), transcript variant X2, mRNA	XM_012227676.3	90.196	102	10	6.74e-30	134
SAG	CLocus_450	Yes	no	PREDICTED: Jatropha curcas probable 3-hydroxyisobutyrate dehydrogenase-like 2, mitochondrial (LOC105633362), mRNA	XM_012215944.3	77.419	186	24	5.02e-18	95.3
SAG	CLocus_4510	Yes	yes	Viola pedatifida voucher Kellar_1425 NADH dehydrogenase subunit 3 gene, complete cds; chloroplast	KT457016.1	100	33	0	5.09e-08	62.1
SAG	CLocus_4573	Yes	yes	PREDICTED: Populus alba xyloglucan endotransglucosylase/hydrolase protein 15-like (LOC118041562), mRNA	XM_035048983.1	85.95	121	15	2.68e-28	128
SAG	CLocus_4625	Yes	yes	PREDICTED: Populus alba 18S ribosomal RNA (LOC118049491), rRNA	XR_004687690.1	100	45	0	8.67e-15	84.2
SAG	CLocus_465	Yes	yes	PREDICTED: Ricinus communis putative E3 ubiquitin-protein ligase RF298 (LOC8261513), transcript variant X2, mRNA	XM_015717873.2	85.263	95	14	3.92e-19	99
SAG	CLocus_478	Yes	yes	Jatropha curcas malonyl-CoA-acyl carrier protein transacylase, mitochondrial (LOC105639234), mRNA	NM_001319926.1	94.565	92	5	1.34e-32	143
SAG	CLocus_4822	Yes	yes	Viola pedatifida voucher Kellar_1425 26S ribosomal RNA gene, partial sequence	KT459258.1	100	38	0	1.35e-10	71.3
SAG	CLocus_4887	No	no	PREDICTED: Hevea brasiliensis uncharacterized LOC110672755 (LOC110672755), mRNA	XM_021835623.1	78.414	227	28	1.37e-33	147
SAG	CLocus_5053	Yes	no	PREDICTED: Hevea brasiliensis myosin-6-like (LOC110662214), mRNA	XM_021821125.1	83.784	111	18	1.25e-21	106
SAG	CLocus_5063	No	no	PREDICTED: Ricinus communis uncharacterized LOC8269713 (LOC8269713), mRNA	XM_025159122.1	89.13	46	5	6.59e-07	58.4
SAG	CLocus_5097	Yes	yes	Viola pedatifida voucher Kellar_1425 RNA polymerase beta subunit gene, complete cds; chloroplast	KT458362.1	100	41	0	1.44e-12	76.8
SAG	CLocus_51	No	no	Linum usitatissimum chromosome Lu2	CP027626.1	85.542	83	6	1.6e-14	82.4
SAG	CLocus_51491	No	no	Ctenolophon englerianus chloroplast, complete genome	MN313429.1	100	74	0	7.55e-31	137
SAG	CLocus_5162	Yes	no	PREDICTED: Hevea brasiliensis alpha-glucosidase-like (LOC110634971), mRNA	XM_021784138.1	87.879	99	12	4.39e-25	117
SAG	CLocus_5191	No	no	Linum usitatissimum chromosome Lu2	CP027626.1	96.875	32	1	8.52e-06	54.7
SAG	CLocus_53332	Yes	no	PREDICTED: Populus alba DNA-directed RNA polymerase subunit alpha (LOC118045965), mRNA	XM_035054717.1	100	28	0	2.33e-05	52.8
SAG	CLocus_534	Yes	yes	PREDICTED: Ricinus communis lysine--tRNA ligase, cytoplasmic (LOC8267814), transcript variant X2, misc_RNA	XR_001536084.2	93.22	59	4	8.4e-16	87.9
SAG	CLocus_542	Yes	no	PREDICTED: Hevea brasiliensis probable protein phosphatase 2C 52 (LOC110668244), mRNA	XM_021829401.1	85.638	188	24	4.36e-48	195
SAG	CLocus_544	Yes	yes	PREDICTED: Manihot esculenta mitochondrial phosphate carrier protein 3, mitochondrial-like (LOC110613743), mRNA	XM_021755022.1	93.939	99	6	9.35e-35	150
SAG	CLocus_547	No	no	Viola websteri chloroplast, complete genome	NC_041585.1	100	28	0	1.98e-05	52.8
SAG	CLocus_56400	Yes	yes	Viola pedatifida voucher Kellar_1425 26S ribosomal RNA gene, partial sequence	KT459258.1	100	29	0	5.63e-06	54.7
SAG	CLocus_59961	Yes	yes	Viola pedatifida voucher Kellar_1425 photosystem II 47 kDa protein gene, complete cds; chloroplast	KT457643.1	100	30	0	1.32e-06	56.5
SAG	CLocus_60	Yes	yes	PREDICTED: Populus alba protein TIC 214-like (LOC118030160), mRNA	XM_035034158.1	98.113	53	1	1.72e-17	93.5
SAG	CLocus_600	Yes	yes	PREDICTED: Hevea brasiliensis NADH dehydrogenase [ubiquinone] iron-sulfur protein 8-A, mitochondrial-like (LOC110645479), mRNA	XM_021798667.1	92.593	81	5	3.9e-24	115
SAG	CLocus_603	Yes	no	PREDICTED: Populus trichocarpa probable methyltransferase PMT15 (LOC7484399), mRNA	XM_002318796.3	81.333	75	14	5.09e-08	62.1
SAG	CLocus_61478	Yes	no	PREDICTED: Hevea brasiliensis protein transport protein Sec24-like At3g07100 (LOC110633623), transcript variant X3, mRNA	XM_021782302.1	94.595	37	2	2.88e-07	58.4
SAG	CLocus_62	Yes	no	PREDICTED: Manihot esculenta protein-tyrosine-phosphatase IBR5-like (LOC110628828), transcript variant X2, mRNA	XM_021775642.1	88.095	84	10	1.09e-19	100
SAG	CLocus_6437	No	no	PREDICTED: Hevea brasiliensis uncharacterized LOC110666105 (LOC110666105), transcript variant X4, mRNA	XM_021826484.1	84.706	85	13	3.02e-15	86.1
SAG	CLocus_646	Yes	yes	PREDICTED: Populus trichocarpa RRP12-like protein (LOC18100295), mRNA	XM_024603942.1	92.079	101	8	1.79e-32	143
SAG	CLocus_660	Yes	no	Viola bicolor voucher Kellar_1426 photosystem I P700 chlorophyll a apoprotein A2 gene, complete cds; chloroplast	KT457492.1	97.5	40	1	2.93e-10	69.4
SAG	CLocus_6601	Yes	no	Populus ussuriensis putative cyclophilin mRNA, complete cds	MN872595.1	84.8	125	19	1.28e-27	126
SAG	CLocus_661	Yes	yes	PREDICTED: Hevea brasiliensis DAR GTPase 3, chloroplastic (LOC110645133), mRNA	XM_021798177.1	92.308	78	6	3.95e-23	111
SAG	CLocus_664	Yes	no	PREDICTED: Jatropha curcas ubiquitin-conjugating enzyme E2 28 (LOC105642889), mRNA	XM_012227873.3	89.888	89	9	3.43e-24	115
SAG	CLocus_6665	Yes	yes	PREDICTED: Populus trichocarpa two-component response regulator ARR2 (LOC7477193), transcript variant X6, mRNA	XM_024610939.1	85.484	186	22	2.17e-46	189
SAG	CLocus_6678	Yes	yes	Viola pedatifida voucher Kellar_1425 26S ribosomal RNA gene, partial sequence	KT459258.1	100	29	0	6.56e-06	54.7
SAG	CLocus_6818	Yes	no	PREDICTED: Hevea brasiliensis protein FAR1-RELATED SEQUENCE 11-like (LOC110633058), mRNA	XM_021781506.1	89.899	99	10	4.95e-28	128
SAG	CLocus_6823	Yes	yes	PREDICTED: Populus trichocarpa putative lipase C4A8.10 (LOC7472312), transcript variant X2, mRNA	XM_024611563.1	88.785	107	12	3.24e-29	132
SAG	CLocus_6829	Yes	yes	PREDICTED: Populus trichocarpa putative phospholipid-transporting ATPase 9 (LOC7466932), transcript variant X2, mRNA	XM_024610099.1	90.323	124	12	1.13e-38	163
SAG	CLocus_6879	Yes	no	PREDICTED: Jatropha curcas alcohol dehydrogenase-like 6 (LOC105640067), transcript variant X2, mRNA	XM_020681261.1	84.211	76	12	4.75e-12	75
SAG	CLocus_6925	Yes	yes	PREDICTED: Hevea brasiliensis pectin acetylesterase 11-like (LOC110667215), transcript variant X2, mRNA	XM_021827997.1	91.525	59	5	3.03e-14	82.4
SAG	CLocus_7011	No	no	PREDICTED: Ricinus communis uncharacterized LOC107261480 (LOC107261480), mRNA	XM_015721085.2	82.222	225	25	3.72e-49	198
SAG	CLocus_7012	Yes	yes	PREDICTED: Populus alba heat shock cognate 70 kDa protein 2-like (LOC118059733), mRNA	XM_035072684.1	88.889	99	11	2.38e-26	122
SAG	CLocus_7029	Yes	yes	Viola pedatifida voucher Kellar_1425 26S ribosomal RNA gene, partial sequence	KT459258.1	100	28	0	2.16e-05	52.8
SAG	CLocus_7158	Yes	no	PREDICTED: Populus alba probable serine/threonine protein kinase IREH1 (LOC118050948), mRNA	XM_035061424.1	93.407	91	6	1.2e-30	135
SAG	CLocus_72	No	no	Linum usitatissimum chromosome Lu12	CP027622.1	89.474	76	6	3.98e-18	95.3
SAG	CLocus_7253	Yes	no	PREDICTED: Ricinus communis KH domain-containing protein At1g09660/At1g09670 (LOC8263262), transcript variant X1, mRNA	XM_015723731.1	92.771	83	6	6.65e-26	121
SAG	CLocus_7264	Yes	yes	PREDICTED: Populus alba LRR receptor-like serine/threonine-protein kinase (LOC118037717), mRNA	XM_035043794.1	91.837	98	8	8.31e-31	137
SAG	CLocus_729	Yes	no	PREDICTED: Manihot esculenta receptor-like serine/threonine-protein kinase NCRK (LOC110625760), mRNA	XM_021771384.1	92.079	101	8	2.03e-32	143
SAG	CLocus_7303	Yes	yes	PREDICTED: Hevea brasiliensis phospholipase D zeta 1-like (LOC110666138), transcript variant X2, mRNA	XM_021826527.1	91.228	57	5	3.23e-13	78.7
SAG	CLocus_7326	Yes	no	PREDICTED: Hevea brasiliensis CCR4-NOT transcription complex subunit 10-like (LOC110641728), mRNA	XM_021793548.1	86	150	18	6.62e-37	158
SAG	CLocus_7328	Yes	yes	Viola pedatifida voucher Kellar_1425 26S ribosomal RNA gene, partial sequence	KT459258.1	100	28	0	3.48e-05	52.8
SAG	CLocus_7338	Yes	yes	PREDICTED: Ricinus communis probable LRR receptor-like serine/threonine-protein kinase At1g34110 (LOC8281388), mRNA	XM_015724131.2	100	31	0	6.59e-07	58.4
SAG	CLocus_7510	Yes	no	PREDICTED: Populus trichocarpa G-type lectin S-receptor-like serine/threonine-protein kinase LECRK3 (LOC18094581), mRNA	XM_006368912.2	78.947	114	24	3.67e-13	78.7
SAG	CLocus_754	Yes	yes	Viola canadensis isolate NJLF_2011438 putative LOV domain-containing protein mRNA, complete cds	KU700166.1	100	105	0	2.16e-48	195
SAG	CLocus_7542	Yes	yes	PREDICTED: Populus alba berberine bridge enzyme-like 17 (LOC118040791), mRNA	XM_035047822.1	83.908	87	14	8.31e-15	84.2
SAG	CLocus_763	Yes	yes	PREDICTED: Hevea brasiliensis DNA replication licensing factor MCM3-like (LOC110661826), mRNA	XM_021820586.1	92.045	88	7	2.69e-27	124
SAG	CLocus_771	Yes	no	PREDICTED: Jatropha curcas hypothetical protein (LOC105645844), transcript variant X2, misc_RNA	XR_002285742.2	90.566	53	5	5.22e-11	71.3
SAG	CLocus_790	Yes	no	PREDICTED: Hevea brasiliensis inositol hexakisphosphate and diphosphoinositol-pentakisphosphate kinase VIP2 (LOC110649775), transcript variant X3, mRNA	XM_021804473.1	95	40	2	8.82e-09	63.9
SAG	CLocus_7987	Yes	no	Viola bicolor voucher Kellar_1426 ribosomal protein L20 gene, complete cds; chloroplast	KT458181.1	100	64	0	2.18e-25	119
SAG	CLocus_8110	Yes	yes	PREDICTED: Populus alba T-complex protein 1 subunit zeta 1 (LOC118029747), mRNA	XM_035033671.1	92.308	78	6	2.78e-23	111
SAG	CLocus_815	Yes	yes	PREDICTED: Populus euphratica 60S ribosomal protein L10-like (LOC105116242), mRNA	XM_011013475.1	81.437	167	27	1.11e-29	134
SAG	CLocus_82114	No	no	Populus trichocarpa clone POP058-N18, complete sequence	AC216843.1	89.706	68	7	8.45e-16	87.9
SAG	CLocus_8257	Yes	no	PREDICTED: Populus alba beta-amyrin 28-monooxygenase-like (LOC118052045), mRNA	XM_035062857.1	86.792	53	7	1.83e-07	60.2
SAG	CLocus_832	Yes	no	PREDICTED: Populus euphratica tyrosine--tRNA ligase, cytoplasmic-like (LOC105141095), transcript variant X2, mRNA	XM_011048196.1	90.323	93	8	6.47e-26	121
SAG	CLocus_8359	Yes	no	PREDICTED: Hevea brasiliensis sugar transport protein 14-like (LOC110671093), mRNA	XM_021833471.1	88.387	155	18	5.98e-46	187
SAG	CLocus_8391	No	no	Ctenolophon englerianus chloroplast, complete genome	MN313429.1	100	74	0	9.84e-31	137
SAG	CLocus_84	Yes	no	PREDICTED: Manihot esculenta uncharacterized protein At1g04910 (LOC110628346), mRNA	XM_021774980.1	88.596	114	13	2.06e-31	139
SAG	CLocus_8475	Yes	yes	PREDICTED: Ricinus communis DNA-directed RNA polymerase 1B, mitochondrial (LOC8264647), transcript variant X2, mRNA	XM_015716554.2	85.057	87	11	5.74e-16	87.9
SAG	CLocus_8480	Yes	yes	PREDICTED: Populus alba 18S ribosomal RNA (LOC118049491), rRNA	XR_004687690.1	100	45	0	1.33e-14	84.2
SAG	CLocus_8901	Yes	yes	PREDICTED: Populus alba protein TIC 214-like (LOC118030160), mRNA	XM_035034158.1	100	53	0	4.92e-19	99
SAG	CLocus_9002	Yes	yes	PREDICTED: Ricinus communis SART-1 family protein DOT2 (LOC8275669), mRNA	XM_002516470.3	90.435	115	9	7.91e-35	150
SAG	CLocus_907	No	no	PREDICTED: Manihot esculenta uncharacterized LOC110614562 (LOC110614562), mRNA	XM_021756126.1	92.537	67	5	1.4e-18	97.1
SAG	CLocus_9115	Yes	no	PREDICTED: Manihot esculenta leucine-rich repeat receptor-like serine/threonine-protein kinase BAM3 (LOC110604035), mRNA	XM_021742074.1	88.66	97	11	3e-25	119
SAG	CLocus_9215	No	no	PREDICTED: Hevea brasiliensis uncharacterized LOC110647719 (LOC110647719), transcript variant X3, mRNA	XM_021801677.1	80.203	197	26	4.91e-33	145
SAG	CLocus_927	Yes	no	PREDICTED: Populus alba wound-induced protein 1-like (LOC118056118), mRNA	XM_035068236.1	80.606	165	30	1.73e-27	126
SAG	CLocus_9299	Yes	no	PREDICTED: Hevea brasiliensis NADH dehydrogenase [ubiquinone] iron-sulfur protein 8, mitochondrial (LOC110645484), mRNA	XM_021798676.1	94	50	3	1.11e-12	76.8
SAG	CLocus_930	Yes	no	PREDICTED: Ricinus communis EEF1A lysine methyltransferase 3 (LOC8267508), mRNA	XM_002528053.3	95	40	1	4.03e-08	62.1
SAG	CLocus_9334	Yes	yes	PREDICTED: Hevea brasiliensis 10 kDa chaperonin, mitochondrial-like (LOC110670757), mRNA	XM_021832920.1	90.141	71	7	1.29e-17	93.5
SAG	CLocus_9382	Yes	yes	PREDICTED: Hevea brasiliensis putative 12-oxophytodienoate reductase 11 (LOC110667346), transcript variant X2, mRNA	XM_021828155.1	86.503	163	20	4.34e-43	178
SAG	CLocus_9422	Yes	no	PREDICTED: Hevea brasiliensis transcription factor DUO1-like (LOC110657763), transcript variant X2, mRNA	XM_021815122.1	98.039	51	1	2.34e-16	89.8
SAG	CLocus_9431	Yes	no	PREDICTED: Populus alba fimbrin-2 (LOC118049973), mRNA	XM_035060163.1	88.991	109	12	1.7e-30	135
SAG	CLocus_9529	Yes	yes	Viola canadensis isolate NJLF_2003948 putative LOV domain-containing protein mRNA, complete cds	KU700165.1	98.125	160	3	9.38e-74	279
SAG	CLocus_9616	Yes	no	PREDICTED: Ricinus communis beta-amyrin 28-oxidase (LOC8262747), mRNA	XM_002526753.2	92.5	40	3	5.47e-07	58.4
SAG	CLocus_9663	Yes	yes	PREDICTED: Populus trichocarpa ABC transporter A family member 2 (LOC18105803), mRNA	XM_024586189.1	82.524	103	18	3.8e-17	91.6
SAG	CLocus_9723	Yes	yes	PREDICTED: Populus alba 18S ribosomal RNA (LOC118049491), rRNA	XR_004687690.1	100	41	0	2e-12	76.8
SAG	CLocus_9769	No	no	Manihot esculenta mitochondrion, complete genome	NC_045136.1	100	49	0	7.24e-17	91.6
SAG	CLocus_9879	Yes	yes	PREDICTED: Populus alba PHD finger protein ING2-like (LOC118056731), transcript variant X2, mRNA	XM_035069049.1	81.818	165	28	6.79e-31	137
SAG	CLocus_9977	Yes	yes	PREDICTED: Manihot esculenta coatomer subunit beta-1 (LOC110610319), transcript variant X3, mRNA	XM_021750186.1	89.163	203	17	3.86e-64	248
SAG	CLocus_9985	No	no	PREDICTED: Manihot esculenta uncharacterized LOC110611280 (LOC110611280), transcript variant X2, mRNA	XM_021751499.1	83.193	119	20	9.6e-23	110

## Sheet: MetaData_TableS6
Column_Name	Column_Description
Species	Species code indicating species with lower gene diversity for locus
GenePop ID	Locus ID in GenePop file
ddRAD Marker ID	Locus ID in Fasta file
MegaBlast Top Hit	Top hit in MegaBlast
Blast top hit accession	Accession in aligment
GO Term	Gene ontology term: MF (Molecular function), BP (Biological process)
Ontology	Ontology (from reference)
Detailed Function	Detailed function of gene (from reference)
General Protein Function	Catergorization of general function of protein
Reference	Reference

## Sheet: TableS6
Species	GenePop ID	Fasta ID	MegaBlast Top Hit	Blast top hit accession	GO Term	Ontology	Detailed Function	General Protein Function	Reference
PED	X266_0	CLocus_13600	F-box protein At5g49610 [Ricinus communis]	XM_015719203.2	MF	Protein binding		Cellular function	Panther
SAG	X237_0	CLocus_26961	F-box/kelch-repeat protein SKIP11-like [Hevea brasiliensis]	XM_021807208.1	BP	Protein ubiquitination	May mediate the ubiquitination and subsequent proteasomal degradation of target proteins	Cellular function	UniProt
PED	X200_0	CLocus_8470	Inositol transporter 4-like [Populus alba]	XM_035063943.1	MF	Myo-inositol:proton symporter activity	Plasma membrane inositol-proton symporter	Cellular function	UniProt
PED	X93_0	CLocus_1819	Metal tolerance protein 4-like [Hevea brasiliensis]	XM_021833657.1	MF	Cation transmembrane transporter activity, manganese ion transmembrane transporter activity		Cellular function	UniProt
PED	X374_0	CLocus_20107	Probable LRR receptor-like serine/threonine-protein kinase At2g16250 [Populus trichocarpa]	XM_024584795.1	MF	ATP binding, protein tyrosine kinase activity, protein binding, protein serine kinase activity	Protein phosphorylation	Cellular function	Panther
SAG	X271_0	CLocus_32472	Probably inactive leucine-rich repeat receptor-like protein kinase At3g28040 [Hevea brasiliensis]	XM_021790091.1	BP	Phosphorylation, protein phosphorylation		Cellular function	Panther
PED	X78_0	CLocus_1234	Protein TIC 214-like [Populus alba]	XM_035034158.1	BP	Protein import into chloroplast stroma	Protein transport	Cellular function	UniProt
LAN	X50	CLocus_6821	Protein TIC 214-like [Populus alba]	XM_035034158.1	BP	Protein import into chloroplast stroma	Protein transport	Cellular function	UniProt
PED	X175_0	CLocus_7890	RING-H2 finger protein ATL47 [Ricinus communis]	XM_002520982.3	BP	Protein ubiquitination	Involved in the pathway protein ubiquitination, which is part of Protein modification.	Cellular function	UniProt
LAN	X84	CLocus_15067	RING-H2 finger protein ATL47-like [Hevea brasiliensis]	XM_021780165.1	BP	Protein ubiquitination	Involved in the pathway protein ubiquitination, which is part of Protein modification	Cellular function	UniProt
SAG	X259_0	CLocus_30453	Sec-independent protein translocase (mttB) gene [Hirtella physophora]	KJ414847.1	BP	Protein transport by the Tat complex	Transports large folded proteins containing a characteristic twin-arginine motif in their signal peptide across membranes	Cellular function	UniProt
SAG	X38_0	CLocus_763	DNA replication licensing factor MCM3-like [Hevea brasiliensis]	XM_021820586.1	BP	DNA strand elongation involved in DNA replication, DNA unwinding involved in DNA replication, double-strand break repair via break-induced replication, mitotic DNA replication initiation, pre-replicative complex assembly involved in nuclear cell cycle DNA replication	May function as a DNA helicase and which is essential to undergo a single round of replication initiation and elongation per cell cycle in eukaryotic cells	DNA replication	UniProt
PED	X304_0	CLocus_17045	Cytochrome P450 78A3 [Populus trichocarpa]	XM_002320851.2	MF	Heme binding,iron ion binding, monooxygenase activity, oxidoreductase activity, acting on paired donors, with incorporation or reduction of molecular oxygen	Metal binding	Photosynthesis	UniProt
SAG	X118_0	CLocus_10306	DAR GTPase 3, chloroplastic [Hevea brasiliensis]	XM_021798177.1	MF	GTPase activity, GTP binding	GTPase that may function in chloroplast ribosome assembly	Photosynthesis	UniProt
PED	X361_0	CLocus_19083	Isopentenyl-diphosphate Delta-isomerase I [Populus euphratica]	XM_011008671.1	BP	Chlorophyll biosynthetic process, dimethylallyl diphosphate biosynthetic process, flower development, isopentenyl diphosphate biosynthetic process, photosynthesis	Chlorophyll biosynthesis	Photosynthesis	UniProt
SAG	X134_0	CLocus_13660	Photosystem I subunit VIII gene [Viola pedatifida]	KT457553.1	BP	Photosynthesis	May help in the organization of the PsaL subunit.	Photosynthesis	UniProt
PED	X129_0	CLocus_4596	Photosystem II 44 kDa [Viola pedatifida]	KT457673.1				Photosynthesis	Graça, A.T., Hall, M., Persson, K. et al. Sci Rep 11, 15534 (2021). https://doi.org/10.1038/s41598-021-94914-x
LAN	X152	CLocus_30952	Pyruvate dehydrogenase E1 component subunit beta-3, chloroplastic-like [Populus alba]	XM_035061330.1	BP	Acetyl-CoA biosynthetic process from pyruvate, glycolytic process	The pyruvate dehydrogenase complex catalyzes the overall conversion of pyruvate to acetyl-CoA and CO2. It contains multiple copies of three enzymatic components: pyruvate dehydrogenase (E1), dihydrolipoamide acetyltransferase (E2) and lipoamide dehydrogenase (E3)	Photosynthesis	UniProt
PED	X81_0	CLocus_1256	Signal recognition particle 54 kDa protein, chloroplastic-like [Populus euphratica]	XM_011005797.1	BP	Protein heterotrimerization, SRP-dependent cotranslational protein targeting to membrane	Required for light-harvesting chlorophyll a/b-binding protein (LHCP) integration into thylakoids.	Photosynthesis	UniProt
PED	X88_0	CLocus_1369	Leucine rich repeat family protein gene [Populus tremula]	JN235129.1			Innate immunity	Plant defense	Ng, A., & Xavier, R. J. Autophagy. 2011 Sep 1; 7(9): 1082–1084. doi: 10.4161/auto.7.9.16464
SAG	X167_0	CLocus_18931	Pleiotropic drug resistance protein 1-like [Manihot esculenta]	XM_021771085.1	BP	Defense response	Involved in both constitutive and jasmonic acid-dependent induced defense	Plant defense	UniProt
PED	X285_0	CLocus_15097	1,4-alpha-glucan-branching enzyme-like [Hevea brasiliensis]	XM_021819468.1	BP	Carbohydrate metabolic process, generation of precursor metabolites and energy, glycogen biosynthetic process, glycogen metabolic process, negative regulation of neuron apoptotic process	Glycogen branching, metabolism	Plant growth/development	UniProt
SAG	X221_0	CLocus_25186	3-ketoacyl-CoA synthase 7 [ Hevea brasiliensis]	XM_021793596.1	BP	Fatty acid biosynthetic process	Involved in the pathway fatty acid biosynthesis, which is part of Lipid metabolism	Plant growth/development	UniProt
SAG	X223_0	CLocus_25407	Alkane hydroxylase MAH1-like [Manihot esculenta]	XM_021742643.1	BP	Wax biosynthetic process	Involved in the formation of secondary alcohols and ketones in stem cuticular wax	Plant growth/development	UniProt
PED	X251_0	CLocus_12719	Light-mediated development protein DET1 [Populus alba]	XM_035065506.1	BP	Carbohydrate metabolic process, DNA repair, positive regulation of proteasomal ubiquitin-dependent protein catabolic process,protein ubiquitination, red, far-red light phototransduction		Plant growth/development	UniProt
PED	X271_0	CLocus_13906	Myosin-17 [Populus trichocarpa]	XR_002982435.1	MF	Actin filament binding, ATP binding, calmodulin binding, microfilament motor activity, motor activity	Root hair development	Plant growth/development	UniProt
SAG	X289_0	CLocus_36751	Peptidyl-prolyl cis-trans isomerase CYP59-like [Hevea brasiliensis]	XM_021817596.1	BP	Regulation of phosphorylation of RNA polymerase II C-terminal domain	Involved in brassinostroid response.	Plant growth/development	UniProt
PED	X152_0	CLocus_7242	Probable alkaline/neutral invertase D [Hevea brasiliensis]	XM_021820311.1	BP	Sucrose catabolic process	Cleaves sucrose into glucose and fructose.	Plant growth/development	UniProt
PED	X52_0	CLocus_921	Putative leucine-rich repeat receptor-like serine/threonine-protein kinase At2g24130 [Jatropha curcas]	XM_037639036.1	MF	Protein binding, protein kinase activity, protein serine kinase activity		Plant growth/development	Panther
SAG	X80_0	CLocus_6823	Putative lipase C4A8.10 [Populus trichocarpa]	XM_024611563.1	BP	Cellular lipid catabolic process, cellular lipid metabolic process		Plant growth/development	UniProt
PED	X283_0	CLocus_15053	Putative pectinesterase/pectinesterase inhibitor 24 [Populus euphratica]	XM_011048182.1	BP	Cell wall modification, pectin catabolic process	Modification of cell walls	Plant growth/development	UniProt
SAG	X311_0	CLocus_41016	Putative zinc finger protein At1g68190 [Populus trichocarpa]	XM_024607006.1	BP	Regulation of transcription, DNA-templated	Key role in development and differentiation of several tissues.	Plant growth/development	Panther; Cassandri, M., et al. 2017. Cell Death Discovery. 3, 17071; doi:10.1038/cddiscovery.2017.71
SAG	X102_0	CLocus_9002	SART-1 family protein DOT2 [Ricinus communis]	XM_002516470.3	BP	Cotyledon vascular tissue pattern formation, flower development, leaf development, leaf vascular tissue pattern formation, maturation of 5S rRNA, meristem structural organization, mRNA cis splicing, via spliceosome, phloem or xylem histogenesis, post-embryonic root development, root development, shoot system development	Plays a role in root, shoot and flower development	Plant growth/development	UniProt
PED	X140_0	CLocus_7084	Subtilisin-like protease SBT1.6 [Hevea brasiliensis]	XM_021786770.1	BP	Plant-type cell wall modification		Plant growth/development	UniProt
PED	X236_0	CLocus_11871	Subtilisin-like protease SBT2.6 [Ricinus communis]	XM_002524314.3			Plant development and signaling cascades	Plant growth/development	Figueiredo, A., Monteiro, F., & Sebastiana, M. Front. Plant Sci., 19 December 2014. https://doi.org/10.3389/fpls.2014.00739
SAG	X210_0	CLocus_23988	Tetraspanin-8-like [Hevea brasiliensis]	XM_021788288.1	BP	Defense response to Gram-negative bacterium	May be involved in the regulation of cell differentiation	Plant growth/development	UniProt
PED	X359_0	CLocus_19061	Transcription factor GTE4-like [Hevea brasiliensis]	XM_021823534.1	BP	DNA mediated transformation, positive regulation of mitotic cell cycle, root development	Activation and maintenance of cell division in the meristems	Plant growth/development	UniProt
SAG	X257_0	CLocus_30162	Transcription factor TCP7 [Jatropha curcas]	XM_012215404.3	BP	Regulation of circadian rhythm, regulation of transcription, DNA-templated	Transcription factor which plays an important role during leaf and hypocotyl development	Plant growth/development	UniProt
PED	X216_0	CLocus_10033	Trifunctional UDP-glucose 4,6-dehydratase/UDP-4-keto-6-deoxy-D-glucose 3,5-epimerase/UDP-4-keto-L-rhamnose-reductase RHM3 [Jatropha curcas]	CP027628.1	BP	Auxin efflux, flavonol biosynthetic process, UDP-rhamnose biosynthetic process	Cell wall biosynthesis	Plant growth/development	UniProt
PED	X220_0	CLocus_10326	Xyloglucan endotransglucosylase/hydrolase protein 15 [Populus trichocarpa]	XM_002302110.3	BP	Cell wall biogenesis, cell wall organization, response to far red light, xyloglucan metabolic process	Cleaves and religates xyloglucan polymers, an essential constituent of the primary cell wall, and thereby participates in cell wall construction of growing tissues	Plant growth/development	UniProt
PED	X98_0	CLocus_2186	18S ribosomal RNA [Populus alba]	XR_004687690.1				Protein synthesis	Montacié, C., et al. Front Plant Sci. 2017 Oct 20;8:1815. doi: 10.3389/fpls.2017.01815.
PED	X89_0	CLocus_1560	18S ribosomal RNA [Populus alba]	XR_004687690.1				Protein synthesis	Montacié, C., et al. Front Plant Sci. 2017 Oct 20;8:1815. doi: 10.3389/fpls.2017.01815.
LAN	X120	CLocus_22781	18S ribosomal RNA [Populus alba]	XR_004687690.1				Protein synthesis		Montacié, C., et al. Front Plant Sci. 2017 Oct 20;8:1815. doi: 10.3389/fpls.2017.01815.
SAG	X131_0	CLocus_13117	18S ribosomal RNA gene [Viola pedatifida]	KT459216.1				Protein synthesis	Montacié, C., et al. Front Plant Sci. 2017 Oct 20;8:1815. doi: 10.3389/fpls.2017.01815.
SAG	X185_0	CLocus_21503	18S ribosomal RNA gene [Viola pedatifida]	KT459216.1				Protein synthesis	Montacié, C., et al. Front Plant Sci. 2017 Oct 20;8:1815. doi: 10.3389/fpls.2017.01815.
SAG	X16_0	CLocus_309	18S ribosomal RNA gene [Viola pedatifida]	KT459216.1				Protein synthesis	Montacié, C., et al. Front Plant Sci. 2017 Oct 20;8:1815. doi: 10.3389/fpls.2017.01815.
PED	X134_0	CLocus_5190	18S ribosomal RNA gene [Viola pedatifida]	KT459216.1				Protein synthesis	Nyaku, S.T., Sripathi, V.R., Kantety, R.V., Gu, Y.Q., Lawrence, K., et al. 2013. PLoS ONE 8(4): e60891. doi:10.1371/journal.pone.0060891
PED	X107_0	CLocus_2569	23S ribosomal RNA gene [Rhizophora mangle]	AF355764.1				Protein synthesis	Bocchetta, M., Xiong, L., & Mankin, A. S. 1998. PNAS, 95(7), 3525–3530. https://doi.org/10.1073/pnas.95.7.3525
SAG	X78_0	CLocus_6678	26S ribosomal RNA gene [Viola pedatifida]	KT459258.1				Protein synthesis	Montacié, C., et al. Front Plant Sci. 2017 Oct 20;8:1815. doi: 10.3389/fpls.2017.01815.
SAG	X283_0	CLocus_34878	26S ribosomal RNA gene [Viola pedatifida]	KT459258.1				Protein synthesis	Montacié, C., et al. Front Plant Sci. 2017 Oct 20;8:1815. doi: 10.3389/fpls.2017.01815.
PED	X186_0	CLocus_8225	26S ribosomal RNA gene [Viola pedatifida]	KT459258.1				Protein synthesis	Montacié, C., et al. Front Plant Sci. 2017 Oct 20;8:1815. doi: 10.3389/fpls.2017.01815.
PED	X25_0	CLocus_441	DExH-box ATP-dependent RNA helicase DExH3 [Hevea brasiliensis]	XM_021825006.1	MF	RNA binding, RNA helicase activity, mRNA binding	Ribosome biogenesis	Protein synthesis	Panther; Liu, Y., &Imai, R. 2018. Front. Plant Sci. 9:125.doi: 10.3389/fpls.2018.00125
SAG	X305_0	CLocus_39804	DNA-directed RNA polymerase 1B [Ricinus communis]	XM_015716554.2	BP	Mitochondrial transcription	Catalyzes the transcription of DNA into RNA using the four ribonucleoside triphosphates as substrates	Protein synthesis	UniProt
PED	X288_0	CLocus_15572	Lysine--tRNA ligase, cytoplasmic [Ricinus communis]	XR_001536084.2	MF	ATP binding, DNA binding, lysine-tRNA ligase activity, metal ion binding, tRNA binding		Protein synthesis	UniProt
SAG	X228_0	CLocus_25610	Ribosomal protein S4 gene [Viola pedatifida]	KT458700.1			Important for its anchorage role in ribosome assembly and rRNA binding	Protein synthesis	Sudhamalla B, Kumar M, Kumar RS, Sashi P, Yasin UM, Ramakrishna D, Rao PN, Bhuyan AK. 2013. Biochim Biophys Acta. 1830(11):5335-41. doi: 10.1016/j.bbagen.2013.06.010.
SAG	X147_0	CLocus_15029	Serine/threonine-protein kinase RIO1-like [Ricinus communis]	XM_002511142.3	BP	Ribosome biogenesis	Ribosome biogenesis	Protein synthesis	UniProt
PED	X287_0	CLocus_15312	Mitochondrial zinc maintenance protein 1, mitochondrial-like [Hevea brasiliensis]	XM_021785341.1	BP	Mitochondrial respiratory chain complex III assembly	Modulates the mitochondrial matrix zinc pool.	Respiration	UniProt
SAG	X125_0	CLocus_11588	NADH dehydrogenase subunit 1 [Viola sp.]	FJ670447.1			Catalyzes electron transfer from NADH through the respiratory chain, using ubiquinone as an electron acceptor	Respiration	Majander A, Huoponen K, Savontaus ML, Nikoskelainen E, Wikström M. 1991. FEBS Lett. 292(1-2):289-92. doi: 10.1016/0014-5793(91)80886-8.
SAG	X156_0	CLocus_17108	NADH dehydrogenase subunit 3 gene [Viola pedatifida]	KT457016.1	MF	NADH dehydrogenase (ubiquinone) activity		Respiration	UniProt
PED	X332_0	CLocus_17923	NADH dehydrogenase subunit 3 gene [Viola pedatifida]	KT457016.1	MF	NADH dehydrogenase (ubiquinone) activity		Respiration	UniProt
LAN	X133	CLocus_25986	NADH dehydrogenase subunit 3 gene [Viola pedatifida]	KT457016.1	MF	NADH dehydrogenase (ubiquinone) activity		Respiration	UniProt
SAG	X176_0	CLocus_20116	NADH dehydrogenase subunit 7 gene [Viola pedatifida]	KT457163.1	BP	Mitochondrial electron transport, NADH to ubiquinone		Respiration	UniProt
SAG	X142_0	CLocus_14624	Nuclear transport factor 2 [Populus euphratica]	XM_011037791.1	BP	Gene silencing by RNA, response to abscisic acid	Involved in RNA-directed DNA methylation	Respiration	UniProt
PED	X222_0	CLocus_10566	Pleiotropic drug resistance 6 gene [Populus tomentosa]	KT972424.1			Responses to abiotic and biotic stress	Response to environment	Crouzet, J.,Trombik, T., Fraysse, A.S.,Boutry, M. FEBS Lettes, 2006, 580(4): 1123-1130. https://doi.org/10.1016/j.febslet.2005.12.043
SAG	X136_0	CLocus_13994	Gamma-interferon-inducible lysosomal thiol reductase [Hevea brasiliensis]	XM_021809742.1
PED	X3_0	CLocus_6	Ganglioside-induced differentiation-associated protein 2 [Populus trichocarpa]	XM_024604137.1
SAG	X157_0	CLocus_17200	Pentatricopeptide repeat-containing protein At2g03380 [Ricinus communis]	XM_015727507.2	BP	RNA modification			Panther
